# Supplementary material for: (±)-2′-Phenyl­cyclo­hexa­nespiro-4′-(aze­pano[1,2-b]isoxazolidine)
Source: Acta Crystallogr Sect E Struct Rep Online. 2008 Jul 19;64(Pt 8):o1535. doi: 10.1107/S1600536808021867 (PMC2962160; doi:10.1107/S1600536808021867)
Supplement: Supplementary file 1 [file e-64-o1535-sup1.cif]

##############################################################################
###                                                                        ###
###        Electronic paper (Acta Crystallographica Section E)             ###
###                                                                        ###
##############################################################################
#                                                                            #
# This CIF contains the data in a paper accepted for publication in Acta     #
# Crystallographica Section E. It conforms to the requirements of Notes      #
# for Authors for Section E, and has been peer reviewed under the auspices   #
# of the IUCr Commission on Journals.                                        #
#                                                                            #
# Full details of the Crystallographic Information File format               #
# are given in the paper "The Crystallographic Information File (CIF):       #
# a New Standard Archive File for Crystallography" by S. R. Hall, F. H.      #
# Allen and I. D. Brown [Acta Cryst. (1991), A47, 655-685].                  #
#                                                                            #
# The current version of the core CIF dictionary is obtainable from          #
# ftp://ftp.iucr.org/pub/cif_core.dic. The current version number is 2.4.    #
#                                                                            #
# Software is freely available for graphical display of the structure(s) in  #
# this CIF.  For information consult the CIF home page http://www.iucr.org/  #
# cif/home.html                                                              #
#                                                                            #
# This file may be used for bona fide research purposes within the           #
# scientific community so long as proper attribution is given to the journal # 
# article from which it was obtained.                                        #
#                                                                            #
##############################################################################
                                             
data_I
_audit_creation_method     SHELXL-97
_chemical_name_systematic
;
(+-)-2'-Phenylcyclohexanespiro-4'-(azepano[1,2-b]isoxazolidine)
;
_chemical_name_common
                      '8-Aza-14-phenylisoxazolo[2,3-<i>g</i>]spiro[5.6]dodecane'
_chemical_formula_moiety     'C19 H27 N O'
_chemical_formula_sum     'C19 H27 N O'
_chemical_formula_iupac     'C19 H27 N O'
_chemical_formula_weight     285.42
_chemical_melting_point     338.8(7)
_symmetry_cell_setting     triclinic
_symmetry_space_group_name_H-M     'P -1'
_symmetry_space_group_name_Hall     '-P 1'
loop_
    _symmetry_equiv_pos_as_xyz
    'x, y, z'
    '-x, -y, -z'
_cell_length_a     9.85160(10)
_cell_length_b     10.45600(10)
_cell_length_c     16.09570(10)
_cell_angle_alpha     101.0580(10)
_cell_angle_beta     92.8330(10)
_cell_angle_gamma     96.5270(10)
_cell_volume     1612.34(2)
_cell_formula_units_Z     4
_cell_measurement_reflns_used     6437
_cell_measurement_theta_min     1.29
_cell_measurement_theta_max     26.40
_cell_measurement_temperature     85(2)
_exptl_crystal_description     needles
_exptl_crystal_colour     white
_exptl_crystal_size_max     0.32
_exptl_crystal_size_mid     0.24
_exptl_crystal_size_min     0.22
_exptl_crystal_density_diffrn     1.176
_exptl_crystal_density_meas     ?
_exptl_crystal_density_method     'not measured'
_exptl_crystal_F_000     624
_exptl_absorpt_coefficient_mu     0.071
_exptl_absorpt_correction_type     multi-scan
_exptl_absorpt_process_details     '(SADABS; Sheldrick, 1996)'
_exptl_absorpt_correction_T_min     0.9775
_exptl_absorpt_correction_T_max     0.9845
_diffrn_ambient_temperature     85(2)
_diffrn_radiation_type     MoK\a
_diffrn_radiation_wavelength     0.71073
_diffrn_radiation_source     'fine-focus sealed tube'
_diffrn_radiation_monochromator     graphite
_diffrn_measurement_device_type     'Siemens SMART CCD'
_diffrn_measurement_method     \w
_diffrn_reflns_number     15138
_diffrn_reflns_av_R_equivalents     0.0256
_diffrn_reflns_av_sigmaI/netI     0.0478
_diffrn_reflns_theta_min     1.29
_diffrn_reflns_theta_max     26.40
_diffrn_reflns_theta_full     25.00
_diffrn_measured_fraction_theta_max     0.976
_diffrn_measured_fraction_theta_full     0.989
_diffrn_reflns_limit_h_min     -12
_diffrn_reflns_limit_h_max     12
_diffrn_reflns_limit_k_min     -13
_diffrn_reflns_limit_k_max     12
_diffrn_reflns_limit_l_min     0
_diffrn_reflns_limit_l_max     20
_diffrn_standards_number     0
_diffrn_standards_interval_count     .
_diffrn_standards_interval_time     .
_diffrn_standards_decay_%     ?
_refine_special_details
;
Refinement of <i>F</i>^2^ against ALL reflections. The weighted <i>R</i>-factor
<i>wR</i> and goodness of fit <i>S</i> are based on <i>F</i>^2^, conventional
<i>R</i>-factors <i>R</i> are based on <i>F</i>, with <i>F</i> set to zero for
negative <i>F</i>^2^. The threshold expression of <i>F</i>^2^ >
2\s(<i>F</i>^2^) is used only for calculating <i>R</i>-factors(gt) <i>etc</i>.
and is not relevant to the choice of reflections for refinement.
<i>R</i>-factors based on <i>F</i>^2^ are statistically about twice as large
as those based on <i>F</i>, and <i>R</i>- factors based on ALL data will be
even larger.
;
_reflns_number_total     6437
_reflns_number_gt     4959
_reflns_threshold_expression     I>2\s(I)
_refine_ls_structure_factor_coef     Fsqd
_refine_ls_matrix_type     full
_refine_ls_R_factor_all     0.1105
_refine_ls_R_factor_gt     0.0839
_refine_ls_wR_factor_gt     0.1772
_refine_ls_wR_factor_ref     0.1942
_refine_ls_goodness_of_fit_ref     1.061
_refine_ls_restrained_S_all     1.061
_refine_ls_number_reflns     6437
_refine_ls_number_parameters     379
_refine_ls_number_restraints     0
_refine_ls_hydrogen_treatment     constr
_refine_ls_weighting_scheme     calc
_refine_ls_weighting_details
         'calc w=1/[\s^2^(Fo^2^)+(0.0475P)^2^+4.1372P] where P=(Fo^2^+2Fc^2^)/3'
_atom_sites_solution_hydrogens     geom
_atom_sites_solution_primary     direct
_atom_sites_solution_secondary     difmap
_refine_ls_shift/su_max     0.000
_refine_ls_shift/su_mean     0.000
_refine_diff_density_max     1.210
_refine_diff_density_min     -0.324
_refine_ls_extinction_method     none
_refine_ls_extinction_coef     ?
loop_
    _atom_type_symbol
    _atom_type_description
    _atom_type_scat_dispersion_real
    _atom_type_scat_dispersion_imag
    _atom_type_scat_source
    'C' 'C' 0.0033 0.0016
                         'International Tables Vol C Tables 4.2.6.8 and 6.1.1.4'
    'H' 'H' 0.0000 0.0000
                         'International Tables Vol C Tables 4.2.6.8 and 6.1.1.4'
    'N' 'N' 0.0061 0.0033
                         'International Tables Vol C Tables 4.2.6.8 and 6.1.1.4'
    'O' 'O' 0.0106 0.0060
                         'International Tables Vol C Tables 4.2.6.8 and 6.1.1.4'
_computing_data_collection     'SMART (Siemens, 1995)'
_computing_cell_refinement     'SAINT (Siemens, 1995)'
_computing_data_reduction     'SAINT (Siemens, 1995)'
_computing_structure_solution     'SHELXS97 (Sheldrick, 2008)'
_computing_structure_refinement     'SHELXL97 (Sheldrick, 2008)'
_computing_molecular_graphics
;
ORTEPIII (Burnett & Johnson, 1996) and Mercury (Macrae <i>et al.</i>,
2006)
;
_computing_publication_material
;
SHELXTL (Sheldrick, 2008) and publCIF (Westrip, 2008)
;
loop_
    _atom_site_type_symbol
    _atom_site_label
    _atom_site_fract_x
    _atom_site_fract_y
    _atom_site_fract_z
    _atom_site_U_iso_or_equiv
    _atom_site_adp_type
    _atom_site_calc_flag
    _atom_site_refinement_flags
    _atom_site_occupancy
    _atom_site_disorder_assembly
    _atom_site_disorder_group
    O O 0.6455(2) 0.6154(2) 0.33169(13) 0.0268(5) Uani d . 1 . .
    N N 0.6590(3) 0.5526(3) 0.24237(15) 0.0226(6) Uani d . 1 . .
    C C1 0.8405(3) 0.4282(3) 0.17312(17) 0.0161(6) Uani d . 1 . .
    C C2 0.9653(3) 0.5340(3) 0.1897(2) 0.0243(7) Uani d . 1 . .
    H H2A 0.9346 0.6189 0.1894 0.029 Uiso calc R 1 . .
    H H2B 1.0085 0.5368 0.2456 0.029 Uiso calc R 1 . .
    C C3 1.0710(3) 0.5099(3) 0.1238(2) 0.0303(7) Uani d . 1 . .
    H H3A 1.0313 0.5166 0.0687 0.036 Uiso calc R 1 . .
    H H3B 1.1496 0.5768 0.1390 0.036 Uiso calc R 1 . .
    C C4 1.1179(3) 0.3742(3) 0.1186(2) 0.0347(8) Uani d . 1 . .
    H H4A 1.1678 0.3714 0.1715 0.042 Uiso calc R 1 . .
    H H4B 1.1796 0.3592 0.0735 0.042 Uiso calc R 1 . .
    C C5 0.9964(3) 0.2656(3) 0.1013(2) 0.0319(8) Uani d . 1 . .
    H H5A 1.0288 0.1820 0.1033 0.038 Uiso calc R 1 . .
    H H5B 0.9542 0.2603 0.0448 0.038 Uiso calc R 1 . .
    C C6 0.8892(3) 0.2914(3) 0.1667(2) 0.0252(7) Uani d . 1 . .
    H H6A 0.9280 0.2842 0.2219 0.030 Uiso calc R 1 . .
    H H6B 0.8107 0.2245 0.1511 0.030 Uiso calc R 1 . .
    C C7 0.7425(3) 0.4433(3) 0.24678(18) 0.0219(6) Uani d . 1 . .
    H H7A 0.6798 0.3616 0.2397 0.026 Uiso calc R 1 . .
    C C8 0.5176(3) 0.5018(3) 0.20965(18) 0.0213(6) Uani d . 1 . .
    H H8A 0.4585 0.5690 0.2264 0.026 Uiso calc R 1 . .
    H H8B 0.4865 0.4267 0.2341 0.026 Uiso calc R 1 . .
    C C9 0.5073(3) 0.4610(3) 0.11317(18) 0.0229(6) Uani d . 1 . .
    H H9A 0.4157 0.4169 0.0949 0.028 Uiso calc R 1 . .
    H H9B 0.5186 0.5399 0.0896 0.028 Uiso calc R 1 . .
    C C10 0.6094(3) 0.3717(3) 0.07546(19) 0.0238(7) Uani d . 1 . .
    H H10A 0.5858 0.3437 0.0150 0.029 Uiso calc R 1 . .
    H H10B 0.6010 0.2939 0.1003 0.029 Uiso calc R 1 . .
    C C11 0.7593(3) 0.4353(3) 0.08922(18) 0.0228(6) Uani d . 1 . .
    H H11A 0.7609 0.5272 0.0861 0.027 Uiso calc R 1 . .
    H H11B 0.8080 0.3946 0.0423 0.027 Uiso calc R 1 . .
    C C12 0.8092(3) 0.4744(3) 0.33864(19) 0.0249(7) Uani d . 1 . .
    H H12A 0.7685 0.4139 0.3719 0.030 Uiso calc R 1 . .
    H H12B 0.9071 0.4705 0.3393 0.030 Uiso calc R 1 . .
    C C13 0.7780(3) 0.6141(3) 0.37195(19) 0.0239(7) Uani d . 1 . .
    H H13A 0.8452 0.6775 0.3535 0.029 Uiso calc R 1 . .
    C C14 0.7717(3) 0.6482(3) 0.46735(19) 0.0254(7) Uani d . 1 . .
    C C15 0.8925(3) 0.6960(3) 0.51785(19) 0.0275(7) Uani d . 1 . .
    H H15A 0.9748 0.7075 0.4926 0.033 Uiso calc R 1 . .
    C C16 0.8910(3) 0.7266(3) 0.60540(19) 0.0271(7) Uani d . 1 . .
    H H16A 0.9722 0.7578 0.6387 0.033 Uiso calc R 1 . .
    C C17 0.7693(4) 0.7109(3) 0.6432(2) 0.0324(8) Uani d . 1 . .
    H H17A 0.7683 0.7323 0.7020 0.039 Uiso calc R 1 . .
    C C18 0.6486(4) 0.6633(4) 0.5938(2) 0.0414(9) Uani d . 1 . .
    H H18A 0.5666 0.6529 0.6194 0.050 Uiso calc R 1 . .
    C C19 0.6496(3) 0.6311(4) 0.5058(2) 0.0333(8) Uani d . 1 . .
    H H19A 0.5685 0.5981 0.4728 0.040 Uiso calc R 1 . .
    O O' 0.8141(2) 0.0639(2) 0.33601(12) 0.0231(5) Uani d . 1 . .
    N N' 0.7585(2) 0.0078(2) 0.24822(14) 0.0186(5) Uani d . 1 . .
    C C1' 0.5197(3) -0.0548(3) 0.18622(17) 0.0159(6) Uani d . 1 . .
    C C2' 0.4734(3) 0.0835(3) 0.20648(17) 0.0172(6) Uani d . 1 . .
    H H2'A 0.4426 0.0989 0.2634 0.021 Uiso calc R 1 . .
    H H2'B 0.5512 0.1487 0.2051 0.021 Uiso calc R 1 . .
    C C3' 0.3578(3) 0.1009(3) 0.14386(18) 0.0210(6) Uani d . 1 . .
    H H3'A 0.3322 0.1888 0.1592 0.025 Uiso calc R 1 . .
    H H3'B 0.3892 0.0898 0.0870 0.025 Uiso calc R 1 . .
    C C4' 0.2331(3) -0.0004(3) 0.1454(2) 0.0250(7) Uani d . 1 . .
    H H4'A 0.1980 0.0148 0.2012 0.030 Uiso calc R 1 . .
    H H4'B 0.1614 0.0096 0.1045 0.030 Uiso calc R 1 . .
    C C5' 0.2713(3) -0.1402(3) 0.1242(2) 0.0234(6) Uani d . 1 . .
    H H5'A 0.2940 -0.1593 0.0655 0.028 Uiso calc R 1 . .
    H H5'B 0.1930 -0.2019 0.1304 0.028 Uiso calc R 1 . .
    C C6' 0.3936(3) -0.1592(3) 0.18186(19) 0.0190(6) Uani d . 1 . .
    H H6'A 0.4205 -0.2454 0.1615 0.023 Uiso calc R 1 . .
    H H6'B 0.3644 -0.1569 0.2387 0.023 Uiso calc R 1 . .
    C C7' 0.6255(3) -0.0735(3) 0.25610(17) 0.0161(6) Uani d . 1 . .
    H H7'A 0.6404 -0.1661 0.2461 0.019 Uiso calc R 1 . .
    C C8' 0.8619(3) -0.0742(3) 0.21325(19) 0.0227(6) Uani d . 1 . .
    H H8'A 0.8582 -0.1516 0.2384 0.027 Uiso calc R 1 . .
    H H8'B 0.9525 -0.0253 0.2272 0.027 Uiso calc R 1 . .
    C C9' 0.8360(3) -0.1158(3) 0.11659(18) 0.0221(6) Uani d . 1 . .
    H H9'A 0.8963 -0.1805 0.0965 0.027 Uiso calc R 1 . .
    H H9'B 0.8611 -0.0398 0.0916 0.027 Uiso calc R 1 . .
    C C10' 0.6885(3) -0.1737(3) 0.08409(18) 0.0196(6) Uani d . 1 . .
    H H10C 0.6601 -0.2454 0.1122 0.024 Uiso calc R 1 . .
    H H10D 0.6863 -0.2095 0.0237 0.024 Uiso calc R 1 . .
    C C11' 0.5856(3) -0.0725(3) 0.09918(17) 0.0181(6) Uani d . 1 . .
    H H11C 0.5124 -0.0976 0.0544 0.022 Uiso calc R 1 . .
    H H11D 0.6319 0.0121 0.0936 0.022 Uiso calc R 1 . .
    C C12' 0.5939(3) -0.0310(3) 0.34989(18) 0.0207(6) Uani d . 1 . .
    H H12C 0.5004 -0.0109 0.3543 0.025 Uiso calc R 1 . .
    H H12D 0.6083 -0.0987 0.3818 0.025 Uiso calc R 1 . .
    C C13' 0.6976(4) 0.0927(4) 0.3809(2) 0.0321(8) Uani d . 1 . .
    H H13B 0.6620 0.1689 0.3646 0.039 Uiso calc R 1 . .
    C C14' 0.7431(3) 0.1240(3) 0.47534(19) 0.0287(7) Uani d . 1 . .
    C C15' 0.8144(4) 0.0435(4) 0.5145(2) 0.0370(8) Uani d . 1 . .
    H H15B 0.8305 -0.0371 0.4832 0.044 Uiso calc R 1 . .
    C C16' 0.8617(4) 0.0779(4) 0.5967(3) 0.0420(9) Uani d . 1 . .
    H H16B 0.9115 0.0222 0.6209 0.050 Uiso calc R 1 . .
    C C17' 0.8369(4) 0.1928(4) 0.6440(2) 0.0367(9) Uani d . 1 . .
    H H17B 0.8691 0.2142 0.7009 0.044 Uiso calc R 1 . .
    C C18' 0.7657(4) 0.2789(4) 0.6110(2) 0.0399(9) Uani d . 1 . .
    H H18B 0.7493 0.3575 0.6449 0.048 Uiso calc R 1 . .
    C C19' 0.7168(4) 0.2452(4) 0.5227(2) 0.0374(9) Uani d . 1 . .
    H H19B 0.6693 0.3018 0.4979 0.045 Uiso calc R 1 . .
loop_
    _atom_site_aniso_label
    _atom_site_aniso_U_11
    _atom_site_aniso_U_22
    _atom_site_aniso_U_33
    _atom_site_aniso_U_12
    _atom_site_aniso_U_13
    _atom_site_aniso_U_23
    O 0.0293(12) 0.0325(12) 0.0177(11) 0.0086(10) 0.0025(9) -0.0005(9)
    N 0.0224(13) 0.0262(14) 0.0178(12) 0.0041(10) 0.0022(10) 0.0001(10)
    C1 0.0192(14) 0.0138(13) 0.0145(13) 0.0037(11) 0.0001(11) 0.0005(10)
    C2 0.0219(15) 0.0196(15) 0.0301(17) -0.0010(12) -0.0013(13) 0.0046(12)
    C3 0.0240(16) 0.0380(19) 0.0284(17) -0.0063(14) -0.0009(13) 0.0120(14)
    C4 0.0202(16) 0.042(2) 0.0372(19) 0.0034(14) 0.0091(14) -0.0053(16)
    C5 0.0310(18) 0.0240(17) 0.040(2) 0.0096(14) 0.0065(15) 0.0000(14)
    C6 0.0241(16) 0.0220(16) 0.0305(17) 0.0053(12) 0.0016(13) 0.0066(13)
    C7 0.0270(16) 0.0177(14) 0.0201(15) 0.0011(12) 0.0006(12) 0.0024(11)
    C8 0.0174(14) 0.0245(15) 0.0220(15) 0.0021(12) 0.0010(12) 0.0048(12)
    C9 0.0191(15) 0.0273(16) 0.0207(15) -0.0011(12) -0.0024(12) 0.0041(12)
    C10 0.0263(16) 0.0249(16) 0.0183(15) 0.0028(13) -0.0030(12) 0.0007(12)
    C11 0.0240(16) 0.0260(16) 0.0176(14) 0.0020(12) 0.0030(12) 0.0024(12)
    C12 0.0262(16) 0.0267(16) 0.0215(15) 0.0017(13) -0.0001(12) 0.0057(12)
    C13 0.0226(15) 0.0272(16) 0.0211(15) 0.0014(13) 0.0016(12) 0.0037(12)
    C14 0.0248(16) 0.0300(17) 0.0189(15) 0.0024(13) 0.0021(12) -0.0007(13)
    C15 0.0239(16) 0.0377(19) 0.0204(15) 0.0019(14) 0.0027(12) 0.0052(13)
    C16 0.0330(18) 0.0259(16) 0.0204(15) 0.0001(13) -0.0059(13) 0.0034(12)
    C17 0.043(2) 0.0352(19) 0.0162(15) 0.0062(15) 0.0028(14) -0.0023(13)
    C18 0.0274(18) 0.068(3) 0.0247(18) 0.0012(17) 0.0085(14) 0.0000(17)
    C19 0.0243(17) 0.050(2) 0.0194(16) -0.0016(15) 0.0021(13) -0.0039(15)
    O' 0.0212(11) 0.0300(12) 0.0135(10) -0.0037(9) -0.0021(8) -0.0023(8)
    N' 0.0180(12) 0.0218(13) 0.0128(11) -0.0035(10) -0.0024(9) 0.0001(9)
    C1' 0.0177(14) 0.0144(13) 0.0136(13) -0.0011(11) 0.0004(11) 0.0002(10)
    C2' 0.0204(14) 0.0150(14) 0.0152(13) 0.0010(11) 0.0024(11) 0.0013(10)
    C3' 0.0253(15) 0.0190(15) 0.0193(14) 0.0073(12) 0.0020(12) 0.0027(11)
    C4' 0.0186(15) 0.0265(16) 0.0295(17) 0.0065(12) -0.0008(12) 0.0030(13)
    C5' 0.0167(14) 0.0229(16) 0.0276(16) -0.0021(12) -0.0034(12) 0.0018(12)
    C6' 0.0171(14) 0.0162(14) 0.0227(15) -0.0008(11) 0.0004(11) 0.0032(11)
    C7' 0.0164(14) 0.0135(13) 0.0179(14) -0.0001(10) 0.0021(11) 0.0030(10)
    C8' 0.0166(14) 0.0283(16) 0.0217(15) 0.0027(12) 0.0007(12) 0.0018(12)
    C9' 0.0187(15) 0.0252(16) 0.0213(15) 0.0013(12) 0.0026(12) 0.0021(12)
    C10' 0.0199(14) 0.0213(15) 0.0160(14) 0.0035(12) 0.0017(11) -0.0009(11)
    C11' 0.0174(14) 0.0209(15) 0.0149(13) 0.0030(11) 0.0007(11) 0.0009(11)
    C12' 0.0222(15) 0.0231(15) 0.0154(14) 0.0000(12) 0.0004(11) 0.0026(11)
    C13' 0.0323(18) 0.0367(19) 0.0263(17) 0.0035(15) 0.0017(14) 0.0043(14)
    C14' 0.0202(15) 0.044(2) 0.0161(15) -0.0059(14) -0.0006(12) -0.0018(13)
    C15' 0.035(2) 0.0290(18) 0.047(2) 0.0034(15) -0.0019(16) 0.0073(16)
    C16' 0.041(2) 0.043(2) 0.043(2) -0.0023(17) -0.0005(17) 0.0170(18)
    C17' 0.0293(18) 0.058(2) 0.0209(17) -0.0085(17) -0.0013(14) 0.0122(16)
    C18' 0.035(2) 0.0308(19) 0.045(2) -0.0044(15) 0.0185(17) -0.0152(16)
    C19' 0.0246(17) 0.045(2) 0.050(2) 0.0079(15) 0.0074(16) 0.0244(18)
_geom_special_details
;
All e.s.d.'s (except the e.s.d. in the dihedral angle between two l.s. planes)
are estimated using the full covariance matrix. The cell e.s.d.'s are taken
into account individually in the estimation of e.s.d.'s in distances, angles
and torsion angles; correlations between e.s.d.'s in cell parameters are only
used when they are defined by crystal symmetry. An approximate (isotropic)
treatment of cell e.s.d.'s is used for estimating e.s.d.'s involving l.s.
planes.
;
loop_
    _geom_bond_atom_site_label_1
    _geom_bond_atom_site_label_2
    _geom_bond_site_symmetry_2
    _geom_bond_distance
    _geom_bond_publ_flag
    O C13 . 1.431(4) ?
    O N . 1.480(3) ?
    N C8 . 1.466(4) ?
    N C7 . 1.493(4) ?
    C1 C2 . 1.533(4) ?
    C1 C6 . 1.545(4) ?
    C1 C11 . 1.554(4) ?
    C1 C7 . 1.561(4) ?
    C2 C3 . 1.529(4) ?
    C2 H2A . 0.970 ?
    C2 H2B . 0.970 ?
    C3 C4 . 1.529(5) ?
    C3 H3A . 0.970 ?
    C3 H3B . 0.970 ?
    C4 C5 . 1.529(5) ?
    C4 H4A . 0.970 ?
    C4 H4B . 0.970 ?
    C5 C6 . 1.537(4) ?
    C5 H5A . 0.970 ?
    C5 H5B . 0.970 ?
    C6 H6A . 0.970 ?
    C6 H6B . 0.970 ?
    C7 C12 . 1.547(4) ?
    C7 H7A . 0.980 ?
    C8 C9 . 1.525(4) ?
    C8 H8A . 0.970 ?
    C8 H8B . 0.970 ?
    C9 C10 . 1.519(4) ?
    C9 H9A . 0.970 ?
    C9 H9B . 0.970 ?
    C10 C11 . 1.536(4) ?
    C10 H10A . 0.970 ?
    C10 H10B . 0.970 ?
    C11 H11A . 0.970 ?
    C11 H11B . 0.970 ?
    C12 C13 . 1.527(4) ?
    C12 H12A . 0.970 ?
    C12 H12B . 0.970 ?
    C13 C14 . 1.514(4) ?
    C13 H13A . 0.980 ?
    C14 C19 . 1.390(4) ?
    C14 C15 . 1.393(4) ?
    C15 C16 . 1.385(4) ?
    C15 H15A . 0.930 ?
    C16 C17 . 1.379(5) ?
    C16 H16A . 0.930 ?
    C17 C18 . 1.383(5) ?
    C17 H17A . 0.930 ?
    C18 C19 . 1.392(5) ?
    C18 H18A . 0.930 ?
    C19 H19A . 0.930 ?
    O' C13' . 1.417(4) ?
    O' N' . 1.474(3) ?
    N' C8' . 1.469(4) ?
    N' C7' . 1.503(3) ?
    C1' C2' . 1.546(4) ?
    C1' C6' . 1.547(4) ?
    C1' C7' . 1.551(4) ?
    C1' C11' . 1.561(4) ?
    C2' C3' . 1.533(4) ?
    C2' H2'A . 0.970 ?
    C2' H2'B . 0.970 ?
    C3' C4' . 1.532(4) ?
    C3' H3'A . 0.970 ?
    C3' H3'B . 0.970 ?
    C4' C5' . 1.530(4) ?
    C4' H4'A . 0.970 ?
    C4' H4'B . 0.970 ?
    C5' C6' . 1.538(4) ?
    C5' H5'A . 0.970 ?
    C5' H5'B . 0.970 ?
    C6' H6'A . 0.970 ?
    C6' H6'B . 0.970 ?
    C7' C12' . 1.547(4) ?
    C7' H7'A . 0.980 ?
    C8' C9' . 1.533(4) ?
    C8' H8'A . 0.970 ?
    C8' H8'B . 0.970 ?
    C9' C10' . 1.535(4) ?
    C9' H9'A . 0.970 ?
    C9' H9'B . 0.970 ?
    C10' C11' . 1.542(4) ?
    C10' H10C . 0.970 ?
    C10' H10D . 0.970 ?
    C11' H11C . 0.970 ?
    C11' H11D . 0.970 ?
    C12' C13' . 1.539(4) ?
    C12' H12C . 0.970 ?
    C12' H12D . 0.970 ?
    C13' C14' . 1.525(4) ?
    C13' H13B . 0.980 ?
    C14' C15' . 1.376(5) ?
    C14' C19' . 1.407(5) ?
    C15' C16' . 1.348(5) ?
    C15' H15B . 0.930 ?
    C16' C17' . 1.348(5) ?
    C16' H16B . 0.930 ?
    C17' C18' . 1.370(6) ?
    C17' H17B . 0.930 ?
    C18' C19' . 1.441(5) ?
    C18' H18B . 0.930 ?
    C19' H19B . 0.930 ?
loop_
    _geom_angle_atom_site_label_1
    _geom_angle_atom_site_label_2
    _geom_angle_atom_site_label_3
    _geom_angle_site_symmetry_1
    _geom_angle_site_symmetry_3
    _geom_angle
    _geom_angle_publ_flag
    C13 O N . . 103.2(2) ?
    C8 N O . . 103.8(2) ?
    C8 N C7 . . 111.2(2) ?
    O N C7 . . 105.4(2) ?
    C2 C1 C6 . . 109.4(2) ?
    C2 C1 C11 . . 109.5(2) ?
    C6 C1 C11 . . 110.1(2) ?
    C2 C1 C7 . . 112.5(2) ?
    C6 C1 C7 . . 106.4(2) ?
    C11 C1 C7 . . 108.9(2) ?
    C3 C2 C1 . . 112.9(3) ?
    C3 C2 H2A . . 109.0 ?
    C1 C2 H2A . . 109.0 ?
    C3 C2 H2B . . 109.0 ?
    C1 C2 H2B . . 109.0 ?
    H2A C2 H2B . . 107.8 ?
    C4 C3 C2 . . 111.2(3) ?
    C4 C3 H3A . . 109.4 ?
    C2 C3 H3A . . 109.4 ?
    C4 C3 H3B . . 109.4 ?
    C2 C3 H3B . . 109.4 ?
    H3A C3 H3B . . 108.0 ?
    C3 C4 C5 . . 111.5(3) ?
    C3 C4 H4A . . 109.3 ?
    C5 C4 H4A . . 109.3 ?
    C3 C4 H4B . . 109.3 ?
    C5 C4 H4B . . 109.3 ?
    H4A C4 H4B . . 108.0 ?
    C4 C5 C6 . . 111.4(3) ?
    C4 C5 H5A . . 109.3 ?
    C6 C5 H5A . . 109.3 ?
    C4 C5 H5B . . 109.3 ?
    C6 C5 H5B . . 109.3 ?
    H5A C5 H5B . . 108.0 ?
    C5 C6 C1 . . 112.9(3) ?
    C5 C6 H6A . . 109.0 ?
    C1 C6 H6A . . 109.0 ?
    C5 C6 H6B . . 109.0 ?
    C1 C6 H6B . . 109.0 ?
    H6A C6 H6B . . 107.8 ?
    N C7 C12 . . 104.7(2) ?
    N C7 C1 . . 110.6(2) ?
    C12 C7 C1 . . 117.3(2) ?
    N C7 H7A . . 108.0 ?
    C12 C7 H7A . . 108.0 ?
    C1 C7 H7A . . 108.0 ?
    N C8 C9 . . 111.0(2) ?
    N C8 H8A . . 109.4 ?
    C9 C8 H8A . . 109.4 ?
    N C8 H8B . . 109.4 ?
    C9 C8 H8B . . 109.4 ?
    H8A C8 H8B . . 108.0 ?
    C10 C9 C8 . . 116.2(3) ?
    C10 C9 H9A . . 108.2 ?
    C8 C9 H9A . . 108.2 ?
    C10 C9 H9B . . 108.2 ?
    C8 C9 H9B . . 108.2 ?
    H9A C9 H9B . . 107.4 ?
    C9 C10 C11 . . 114.3(2) ?
    C9 C10 H10A . . 108.7 ?
    C11 C10 H10A . . 108.7 ?
    C9 C10 H10B . . 108.7 ?
    C11 C10 H10B . . 108.7 ?
    H10A C10 H10B . . 107.6 ?
    C10 C11 C1 . . 117.6(2) ?
    C10 C11 H11A . . 107.9 ?
    C1 C11 H11A . . 107.9 ?
    C10 C11 H11B . . 107.9 ?
    C1 C11 H11B . . 107.9 ?
    H11A C11 H11B . . 107.2 ?
    C13 C12 C7 . . 102.9(2) ?
    C13 C12 H12A . . 111.2 ?
    C7 C12 H12A . . 111.2 ?
    C13 C12 H12B . . 111.2 ?
    C7 C12 H12B . . 111.2 ?
    H12A C12 H12B . . 109.1 ?
    O C13 C14 . . 109.4(2) ?
    O C13 C12 . . 103.1(2) ?
    C14 C13 C12 . . 114.1(3) ?
    O C13 H13A . . 110.0 ?
    C14 C13 H13A . . 110.0 ?
    C12 C13 H13A . . 110.0 ?
    C19 C14 C15 . . 119.2(3) ?
    C19 C14 C13 . . 121.9(3) ?
    C15 C14 C13 . . 118.8(3) ?
    C16 C15 C14 . . 120.4(3) ?
    C16 C15 H15A . . 119.8 ?
    C14 C15 H15A . . 119.8 ?
    C17 C16 C15 . . 120.1(3) ?
    C17 C16 H16A . . 119.9 ?
    C15 C16 H16A . . 119.9 ?
    C16 C17 C18 . . 120.0(3) ?
    C16 C17 H17A . . 120.0 ?
    C18 C17 H17A . . 120.0 ?
    C17 C18 C19 . . 120.2(3) ?
    C17 C18 H18A . . 119.9 ?
    C19 C18 H18A . . 119.9 ?
    C14 C19 C18 . . 120.0(3) ?
    C14 C19 H19A . . 120.0 ?
    C18 C19 H19A . . 120.0 ?
    C13' O' N' . . 104.6(2) ?
    C8' N' O' . . 103.8(2) ?
    C8' N' C7' . . 111.8(2) ?
    O' N' C7' . . 105.51(19) ?
    C2' C1' C6' . . 109.1(2) ?
    C2' C1' C7' . . 111.1(2) ?
    C6' C1' C7' . . 108.3(2) ?
    C2' C1' C11' . . 108.8(2) ?
    C6' C1' C11' . . 110.1(2) ?
    C7' C1' C11' . . 109.4(2) ?
    C3' C2' C1' . . 112.7(2) ?
    C3' C2' H2'A . . 109.1 ?
    C1' C2' H2'A . . 109.1 ?
    C3' C2' H2'B . . 109.1 ?
    C1' C2' H2'B . . 109.1 ?
    H2'A C2' H2'B . . 107.8 ?
    C4' C3' C2' . . 110.0(2) ?
    C4' C3' H3'A . . 109.7 ?
    C2' C3' H3'A . . 109.7 ?
    C4' C3' H3'B . . 109.7 ?
    C2' C3' H3'B . . 109.7 ?
    H3'A C3' H3'B . . 108.2 ?
    C5' C4' C3' . . 110.9(2) ?
    C5' C4' H4'A . . 109.5 ?
    C3' C4' H4'A . . 109.5 ?
    C5' C4' H4'B . . 109.5 ?
    C3' C4' H4'B . . 109.5 ?
    H4'A C4' H4'B . . 108.1 ?
    C4' C5' C6' . . 112.1(2) ?
    C4' C5' H5'A . . 109.2 ?
    C6' C5' H5'A . . 109.2 ?
    C4' C5' H5'B . . 109.2 ?
    C6' C5' H5'B . . 109.2 ?
    H5'A C5' H5'B . . 107.9 ?
    C5' C6' C1' . . 114.1(2) ?
    C5' C6' H6'A . . 108.7 ?
    C1' C6' H6'A . . 108.7 ?
    C5' C6' H6'B . . 108.7 ?
    C1' C6' H6'B . . 108.7 ?
    H6'A C6' H6'B . . 107.6 ?
    N' C7' C12' . . 104.8(2) ?
    N' C7' C1' . . 108.3(2) ?
    C12' C7' C1' . . 118.0(2) ?
    N' C7' H7'A . . 108.5 ?
    C12' C7' H7'A . . 108.5 ?
    C1' C7' H7'A . . 108.5 ?
    N' C8' C9' . . 110.4(2) ?
    N' C8' H8'A . . 109.6 ?
    C9' C8' H8'A . . 109.6 ?
    N' C8' H8'B . . 109.6 ?
    C9' C8' H8'B . . 109.6 ?
    H8'A C8' H8'B . . 108.1 ?
    C8' C9' C10' . . 115.6(2) ?
    C8' C9' H9'A . . 108.4 ?
    C10' C9' H9'A . . 108.4 ?
    C8' C9' H9'B . . 108.4 ?
    C10' C9' H9'B . . 108.4 ?
    H9'A C9' H9'B . . 107.5 ?
    C9' C10' C11' . . 113.3(2) ?
    C9' C10' H10C . . 108.9 ?
    C11' C10' H10C . . 108.9 ?
    C9' C10' H10D . . 108.9 ?
    C11' C10' H10D . . 108.9 ?
    H10C C10' H10D . . 107.7 ?
    C10' C11' C1' . . 116.6(2) ?
    C10' C11' H11C . . 108.1 ?
    C1' C11' H11C . . 108.1 ?
    C10' C11' H11D . . 108.1 ?
    C1' C11' H11D . . 108.1 ?
    H11C C11' H11D . . 107.3 ?
    C13' C12' C7' . . 102.6(2) ?
    C13' C12' H12C . . 111.3 ?
    C7' C12' H12C . . 111.3 ?
    C13' C12' H12D . . 111.3 ?
    C7' C12' H12D . . 111.3 ?
    H12C C12' H12D . . 109.2 ?
    O' C13' C14' . . 107.4(3) ?
    O' C13' C12' . . 103.4(3) ?
    C14' C13' C12' . . 116.3(3) ?
    O' C13' H13B . . 109.8 ?
    C14' C13' H13B . . 109.8 ?
    C12' C13' H13B . . 109.8 ?
    C15' C14' C19' . . 119.1(3) ?
    C15' C14' C13' . . 123.3(3) ?
    C19' C14' C13' . . 117.4(3) ?
    C16' C15' C14' . . 122.0(4) ?
    C16' C15' H15B . . 119.0 ?
    C14' C15' H15B . . 119.0 ?
    C17' C16' C15' . . 120.2(4) ?
    C17' C16' H16B . . 119.9 ?
    C15' C16' H16B . . 119.9 ?
    C16' C17' C18' . . 122.1(3) ?
    C16' C17' H17B . . 118.9 ?
    C18' C17' H17B . . 118.9 ?
    C17' C18' C19' . . 118.6(3) ?
    C17' C18' H18B . . 120.7 ?
    C19' C18' H18B . . 120.7 ?
    C14' C19' C18' . . 117.9(3) ?
    C14' C19' H19B . . 121.0 ?
    C18' C19' H19B . . 121.0 ?
data_global
_journal_date_recd_electronic     2008-07-02
_journal_date_accepted     2008-07-14
_journal_name_full     'Acta Crystallographica, Section E'
_journal_year     2008
_journal_volume     64
_journal_issue      8
_journal_page_first     o1535
_journal_page_last     o1535
_journal_paper_category     QO
_journal_coeditor_code     BI2294
_publ_contact_author_name     'Margaret A. Brimble'
_publ_contact_author_address
;
Department of Chemistry
The University of Auckland
Private Bag 92019
Auckland
New Zealand
;
_publ_contact_author_email     m.brimble@auckland.ac.nz
_publ_contact_author_fax     '+64 9 3737422'
_publ_contact_author_phone     '+64 9 3737599 ext 88259'
_publ_section_title
;
(+-)-2'-Phenylcyclohexanespiro-4'-(azepano[1,2-<i>b</i>]isoxazolidine)
;
loop_
    _publ_author_name
    _publ_author_footnote
    _publ_author_address
    'Crimmins, Daryl' .
;
Department of Chemistry
The University of Auckland
Private Bag 92019
Auckland
New Zealand
;
    'Choi, Ka Wai' .
;
Department of Chemistry
The University of Auckland
Private Bag 92019
Auckland
New Zealand
;
    'Boyd, Peter D. W.' .
;
Department of Chemistry
The University of Auckland
Private Bag 92019
Auckland
New Zealand
;
    'Brimble, Margaret A.' .
;
Department of Chemistry
The University of Auckland
Private Bag 92019
Auckland
New Zealand
;
_exptl_special_details
;
HRMS (FAB): found MH^+^, 285.2091, C~19~H~27~NO requires 285.2092.
<i>\n</i>~max~ (film)/cm^-1^: 3031, 2927, 2861, 2246, 1947, 1874, 1806, 1738,
1605, 1496, 1452, 1371, 1243, 1048.
<i>\d</i>~H~ (400 MHz; CDCl~3~): 1.02--1.15 (m, 2 H, CH~2~), 1.17--1.25 (m, 1
H, CH~a~), 1.27--1.85 (m, 12 H, 6 <i>x</i> CH~2~), 1.95 (dd, J = 12.9 and 8.1
Hz, 1 H, CH~b~), 2.22 (dt, J = 12.4 and 10.4 Hz, 1 H, H12A), 2.52--2.58 (m, 1
H, H12B), 2.72 (dt, J = 11.5 and 4.4 Hz, 1 H, H9A), 2.84 (dd, J = 10.6 and 4.0
Hz, 1 H, H7), 3.54--3.62 (m, 1 H, H9B), 4.79 (dd, J = 10.0 and 5.8 Hz, 1 H,
H13), 7.25--7.35 (m, 3 H, ArH), 7.37--7.39 (m, 2 H, ArH).
<i>\d</i>~C~ (100 MHz; CDCl~3~): 20.7, 20.9, 21.5, 26.4, 28.0, 31.5, 33.5, 34.4
(8 <i>x</i> CH~2~), 36.3 (quat., C6), 39.4 (CH~2~, C15), 59.5 (CH~2~, C9),
76.8 (CH, C7), 78.2 (CH, C14), 126.7 (CH, ArH), 127.8 (CH, ArH), 128.3 (CH,
ArH), 139.1 (quat., Ar).
<i>m/z</i> (FAB): 285 (<i>M</i>^+^, 32%), 69(100).
;
