# Supplementary material for: (±)-2′-Phenyl­cyclo­hexa­nespiro-4′-(aze­pano[1,2-b]isoxazolidine)
Source: Acta Crystallogr Sect E Struct Rep Online. 2008 Jul 19;64(Pt 8):o1535. doi: 10.1107/S1600536808021867 (PMC2962160; doi:10.1107/S1600536808021867)
Supplement: Supplementary file 2 [file e-64-o1535-Isup2.hkl]

#
# h,k,l, Fc-squared, Fo-squared, sigma(Fo-squared) and status flag
#
data_I
_shelx_title ' a212 in P-1'
_shelx_refln_list_code          4
_shelx_F_calc_maximum      183.94
_exptl_crystal_F_000       624.00
_reflns_d_resolution_high  0.7992
 
loop_
 _symmetry_equiv_pos_as_xyz
 'x, y, z'
 '-x, -y, -z'
 
_cell_length_a     9.8516
_cell_length_b    10.4560
_cell_length_c    16.0957
_cell_angle_alpha 101.058
_cell_angle_beta   92.833
_cell_angle_gamma  96.527
 
_shelx_F_squared_multiplier     1.000
 
loop_
 _refln_index_h
 _refln_index_k
 _refln_index_l
 _refln_F_squared_calc
 _refln_F_squared_meas
 _refln_F_squared_sigma
 _refln_observed_status
   1   0   0      349.77      376.06      7.55 o
   2   0   0     8196.84     8227.67    148.49 o
   3   0   0     1144.27     1126.36     21.43 o
   4   0   0      104.34       74.25      2.72 o
   5   0   0      186.72      221.83      6.64 o
   6   0   0      114.87      105.63      4.53 o
   7   0   0      332.31      357.95     12.98 o
   8   0   0      952.86     1030.38     40.74 o
   9   0   0        4.16       16.60      7.24 o
  10   0   0        9.73        6.64      5.13 o
  12   0   0       55.49       46.48     10.87 o
 -11   1   0        0.02        5.43      7.55 o
 -10   1   0      252.72      280.68     16.30 o
  -9   1   0       18.46       20.22      5.43 o
  -8   1   0      913.72      895.78     25.96 o
  -7   1   0      901.01      957.95     28.97 o
  -6   1   0       15.78        7.85      2.11 o
  -5   1   0       55.28       66.10      2.72 o
  -4   1   0        1.90        3.92      1.51 o
  -3   1   0      229.54      247.49      5.43 o
  -2   1   0     1908.53     1683.20     36.52 o
  -1   1   0      552.28      514.29      9.96 o
   0   1   0       83.13       63.68      1.81 o
   1   1   0     1200.64     1214.79     31.09 o
   2   1   0      106.88      164.49      4.53 o
   3   1   0     3765.18     4207.25     87.53 o
   4   1   0      651.24      579.18     16.00 o
   5   1   0     1265.33     1340.34     28.97 o
   6   1   0       92.32       96.88      3.92 o
   7   1   0      336.62      397.49     12.37 o
   8   1   0      460.53      454.23     21.13 o
   9   1   0      355.70      386.02     19.32 o
  10   1   0       54.08       32.90      8.15 o
 -12   2   0       27.46       30.48     10.56 o
 -11   2   0       34.51       45.27      7.55 o
 -10   2   0      216.23      227.57     15.09 o
  -9   2   0      232.69      223.64     11.47 o
  -8   2   0      112.31      121.33      6.94 o
  -7   2   0      298.83      351.91      9.96 o
  -6   2   0        3.17        0.91      2.72 o
  -5   2   0      465.65      478.67      9.96 o
  -4   2   0        1.35        7.85      2.72 o
  -3   2   0      354.65      327.16      8.45 o
  -2   2   0        1.36       19.92      1.81 o
  -1   2   0     7222.16     7120.03    128.87 o
   0   2   0     6739.27     6756.35    122.23 o
   1   2   0        5.92        7.24      1.51 o
   2   2   0      421.74      488.33     16.30 o
   3   2   0     4702.03     4932.80    122.23 o
   4   2   0     1353.94     1372.64     38.03 o
   5   2   0       50.07       84.81      3.62 o
   6   2   0      362.69      321.13     10.56 o
   7   2   0      407.49      463.28     18.41 o
   8   2   0      109.06       82.09      6.64 o
   9   2   0      194.47      187.12     12.68 o
  10   2   0        0.58        6.04      6.94 o
  11   2   0       62.37       47.08      9.66 o
 -12   3   0       20.36       14.79      6.34 o
 -11   3   0        1.07        6.34      6.94 o
 -10   3   0       15.35       15.39      3.32 o
  -9   3   0     1338.47     1260.97     29.88 o
  -8   3   0       30.86       35.92      4.83 o
  -7   3   0       68.10       42.56      3.62 o
  -6   3   0      153.91      175.65      6.34 o
  -5   3   0       63.84       53.42      3.62 o
  -4   3   0      261.92      248.69      7.24 o
  -3   3   0     1394.95     1256.14     23.84 o
  -2   3   0     5388.83     5371.03     97.49 o
  -1   3   0      220.64      349.20      7.55 o
   0   3   0      543.09      579.18     11.47 o
   1   3   0        9.49        9.66      1.81 o
   2   3   0      612.64      545.98     12.68 o
   3   3   0     3213.96     3497.09     87.53 o
   4   3   0      355.68      309.96     10.26 o
   5   3   0      968.65      799.20     22.03 o
   6   3   0      518.24      534.81     16.00 o
   7   3   0      218.37      166.30      7.55 o
   8   3   0      469.37      399.60     20.82 o
   9   3   0      115.33       72.43      8.15 o
  10   3   0       11.21       12.98      6.34 o
  11   3   0       37.72       31.99      9.05 o
 -12   4   0        3.55        3.32      8.45 o
 -11   4   0       29.61       35.92      6.04 o
 -10   4   0        0.00       17.20     11.47 o
  -9   4   0      288.68      295.77      9.66 o
  -8   4   0        0.12        7.55      3.62 o
  -7   4   0      416.78      392.96     11.17 o
  -6   4   0      131.86      165.39      6.04 o
  -5   4   0       12.45        7.85      3.32 o
  -4   4   0      211.63      234.81      5.73 o
  -3   4   0        3.47        9.66      1.81 o
  -2   4   0      516.10      374.25      8.15 o
  -1   4   0     4885.83     4646.08     84.81 o
   0   4   0       36.18       22.03      2.41 o
   1   4   0      136.56       95.67      3.32 o
   2   4   0      769.78      846.58     16.60 o
   3   4   0     1259.65     1303.82     34.10 o
   4   4   0     3624.51     3906.95     98.09 o
   5   4   0      116.68       62.78      7.55 o
   6   4   0       16.99       31.09     10.56 o
   7   4   0      145.24      104.12      6.04 o
   8   4   0       34.16       23.54      3.92 o
   9   4   0       92.65       93.26      6.64 o
  10   4   0      307.11      288.53     16.30 o
  11   4   0        9.23       -2.72      5.73 o
 -11   5   0        0.09       11.77      4.83 o
 -10   5   0       45.65       68.21      8.15 o
  -9   5   0       38.98       35.92      4.53 o
  -8   5   0       32.12       47.99      6.94 o
  -7   5   0      135.52      127.67      6.64 o
  -6   5   0       54.36       66.70      4.23 o
  -5   5   0      580.08      569.82     14.49 o
  -4   5   0       30.53       34.10      3.02 o
  -3   5   0     2249.25     2328.47     43.46 o
  -2   5   0     4457.97     4441.45     81.19 o
  -1   5   0     1620.69     1398.89     26.56 o
   0   5   0      660.97      671.23     13.58 o
   1   5   0      383.28      405.33      9.05 o
   2   5   0       91.79       71.53      3.92 o
   3   5   0      365.88      396.88     12.37 o
   4   5   0       30.64       28.67      3.92 o
   5   5   0       69.66       38.33      4.83 o
   6   5   0        0.23       -0.60      3.02 o
   7   5   0       71.18       91.15      7.24 o
   8   5   0      144.38      140.95      7.85 o
   9   5   0        0.01        4.53      9.96 o
  10   5   0        9.67        1.51      9.05 o
 -11   6   0       28.58       13.58      7.55 o
 -10   6   0       23.57       14.19     11.47 o
  -9   6   0       60.77       41.65      6.34 o
  -8   6   0       85.63       84.51      5.13 o
  -7   6   0      630.26      613.28     16.00 o
  -6   6   0      356.42      393.26     11.17 o
  -5   6   0      121.71       95.67      4.53 o
  -4   6   0      164.63      179.88      6.34 o
  -3   6   0        7.33       26.86      4.23 o
  -2   6   0      217.15      258.65      6.64 o
  -1   6   0      354.21      363.08      8.45 o
   0   6   0      295.38      284.91      6.94 o
   1   6   0      281.15      272.54      6.94 o
   2   6   0      168.89      184.71      6.34 o
   3   6   0      159.30      181.99      6.34 o
   4   6   0       13.14       19.32      3.32 o
   5   6   0      220.69      219.42     11.47 o
   6   6   0       29.88       22.94      3.92 o
   7   6   0       11.12       13.88      5.13 o
   8   6   0        4.17       32.90     14.49 o
   9   6   0       31.74       36.52      6.34 o
  10   6   0        2.80       26.86      9.36 o
 -11   7   0       12.15       16.60      4.53 o
 -10   7   0        2.49        6.94      8.45 o
  -9   7   0       19.44        2.72      3.62 o
  -8   7   0      363.95      368.51     11.17 o
  -7   7   0       67.96       55.53      9.05 o
  -6   7   0      882.47      893.06     21.73 o
  -5   7   0       60.79       86.32      5.13 o
  -4   7   0     1257.59     1135.11     26.56 o
  -3   7   0       19.22       15.39      2.41 o
  -2   7   0     1010.90     1082.90     21.43 o
  -1   7   0       38.23       43.46      3.32 o
   0   7   0        6.44        3.02      2.41 o
   1   7   0      597.69      558.65     12.07 o
   2   7   0       70.97       76.36      4.83 o
   3   7   0       66.68       80.89      7.85 o
   4   7   0        1.45       10.87      3.02 o
   5   7   0      125.73      155.73      6.34 o
   6   7   0      127.37      109.56      7.55 o
   7   7   0       44.46       38.93      6.04 o
   8   7   0        9.96       20.22      4.83 o
   9   7   0       76.37       96.28      7.55 o
 -10   8   0        0.09       -6.94      6.94 o
  -9   8   0       76.33       76.36      5.43 o
  -8   8   0       31.83       50.70      4.53 o
  -7   8   0       23.20       29.58      5.43 o
  -6   8   0      293.15      281.59      9.05 o
  -5   8   0       22.45       21.13      3.92 o
  -4   8   0      184.54      210.66      7.55 o
  -3   8   0       78.31       86.32      4.23 o
  -2   8   0        5.85        6.04      4.83 o
  -1   8   0       23.18       19.32      3.62 o
   0   8   0        6.74       15.69      4.53 o
   1   8   0       81.44       73.64      4.83 o
   2   8   0       94.61      111.37      5.43 o
   3   8   0      218.22      227.26     10.56 o
   4   8   0       57.22       49.80      5.73 o
   5   8   0        1.19       17.81      5.73 o
   6   8   0       11.49       25.65      6.34 o
   7   8   0       41.78       30.78      4.23 o
   8   8   0       28.99       32.90      6.04 o
  -9   9   0        0.81        9.96      6.34 o
  -8   9   0        0.05        6.34      4.23 o
  -7   9   0       38.22       25.96      3.92 o
  -6   9   0        1.06        9.96      4.23 o
  -5   9   0       70.35       65.79      4.53 o
  -4   9   0      144.63      152.72      6.34 o
  -3   9   0       14.16        6.64      3.02 o
  -2   9   0        0.64       -1.51      4.23 o
  -1   9   0       14.59       11.17      2.72 o
   0   9   0      221.20      186.22      6.94 o
   1   9   0        7.45        8.75      3.32 o
   2   9   0      555.40      574.65     15.09 o
   3   9   0       27.55       37.42      4.23 o
   4   9   0      105.95      123.44      6.64 o
   5   9   0       26.44       32.90      8.15 o
   6   9   0        5.10       -2.72      3.62 o
   7   9   0        6.96        2.11      4.53 o
  -8  10   0       21.25       13.58     13.88 o
  -7  10   0       12.12       15.09      5.43 o
  -6  10   0        4.81       -1.81      5.13 o
  -5  10   0       93.26      119.82      7.24 o
  -4  10   0       85.67       74.85     13.28 o
  -3  10   0        2.03        0.00      6.94 o
  -2  10   0        4.46        4.53      5.13 o
  -1  10   0       35.66       47.99      4.53 o
   0  10   0       11.32       16.00      6.34 o
   1  10   0      219.68      228.17      9.66 o
   2  10   0        9.60       13.88      5.13 o
   3  10   0       56.53       78.77      7.55 o
   4  10   0        0.65        6.04      4.53 o
   5  10   0        0.15       20.82      9.66 o
   6  10   0       54.09       46.78      5.73 o
  -7  11   0       16.00        4.83     12.98 o
  -6  11   0       14.88        9.05      8.45 o
  -5  11   0        0.08       -0.30      4.23 o
  -4  11   0        1.30        7.85      9.36 o
  -3  11   0       21.10       31.39     19.62 o
  -2  11   0        5.08       -3.32      4.83 o
  -1  11   0       35.46       29.28      4.83 o
   0  11   0      382.39      436.72     15.39 o
   1  11   0       34.95       35.61      8.45 o
   2  11   0       67.64       61.57     11.77 o
   3  11   0       84.46       92.96      6.94 o
   4  11   0        2.05       14.49     10.56 o
  -5  12   0       40.12       33.20     24.14 o
  -4  12   0        9.69       26.26      8.75 o
  -3  12   0       10.98       20.82      8.45 o
  -1  12   0       21.32       33.50      9.66 o
   0  12   0        1.11        0.91      8.45 o
   1  12   0       27.71       23.24     15.69 o
   2  12   0        3.04       -6.04      8.45 o
  -3 -12   1      106.99       95.07     14.79 o
  -2 -12   1       10.10       18.11      5.73 o
  -1 -12   1        0.04        7.24      8.45 o
   0 -12   1      318.33      426.16     16.00 o
   1 -12   1       18.74        2.72     14.19 o
   2 -12   1        5.27       10.87      8.75 o
   3 -12   1        5.18       28.37      6.34 o
   4 -12   1       51.07       81.79     16.30 o
   5 -12   1        0.02        9.36      4.83 o
  -5 -11   1        0.01        6.64      9.36 o
  -4 -11   1      211.15      220.02     11.17 o
  -3 -11   1      167.51      202.52      9.96 o
  -2 -11   1       18.27       24.14      8.45 o
  -1 -11   1      114.90      164.49     12.37 o
   0 -11   1       50.31       41.95      6.34 o
   1 -11   1       17.33        8.75      6.64 o
   2 -11   1       10.73        4.83      3.92 o
   3 -11   1       26.19       67.00     13.28 o
   5 -11   1        0.28        3.32      3.62 o
   6 -11   1       19.08       32.60     16.90 o
  -6 -10   1        5.43       24.14      9.66 o
  -5 -10   1       58.48       60.06      6.94 o
  -4 -10   1       78.92       73.64      6.04 o
  -3 -10   1       12.97       26.26      4.83 o
  -2 -10   1       35.78       31.39      5.13 o
  -1 -10   1       69.24       65.49      7.85 o
   0 -10   1       26.78       15.69      8.45 o
   1 -10   1       53.85       54.63      9.05 o
   2 -10   1       97.52       78.47      4.83 o
   3 -10   1       31.63       24.45     11.77 o
   4 -10   1        2.52        4.83      3.92 o
   5 -10   1       10.19       16.60     15.09 o
   6 -10   1        0.03        2.11      6.94 o
   7 -10   1      148.93      169.92     13.28 o
   8 -10   1        0.16       11.47      7.55 o
  -7  -9   1        1.58       13.58     14.79 o
  -6  -9   1       49.77       72.43     17.20 o
  -5  -9   1        4.15        9.66      4.53 o
  -4  -9   1       81.69      124.65      9.96 o
  -3  -9   1        0.37        1.21      5.73 o
  -2  -9   1      852.49      785.31     19.32 o
  -1  -9   1       32.55       43.16      4.83 o
   0  -9   1        5.02        3.02      4.53 o
   1  -9   1       18.28       11.47      6.94 o
   2  -9   1       81.02      107.14      4.53 o
   3  -9   1      721.98      816.70     22.94 o
   4  -9   1        0.96        3.02      4.23 o
   5  -9   1      243.41      207.04      7.55 o
   6  -9   1        0.08       17.51      3.92 o
   7  -9   1      125.64      119.52      7.55 o
   8  -9   1       83.20       89.94      7.24 o
   9  -9   1        7.48       20.82     12.98 o
  -8  -8   1       42.89       46.78      6.04 o
  -7  -8   1        0.02       -4.23      5.13 o
  -6  -8   1       16.28       27.16      4.83 o
  -5  -8   1        0.37        7.85      5.43 o
  -4  -8   1       63.44       52.82      4.83 o
  -3  -8   1        4.20        8.15      3.62 o
  -2  -8   1      134.87      151.81      6.34 o
  -1  -8   1     2782.29     2700.91     57.95 o
   0  -8   1       19.91       30.18      2.72 o
   1  -8   1      142.80      149.09      5.13 o
   2  -8   1        3.84        8.75      6.34 o
   3  -8   1      320.40      366.40      8.75 o
   4  -8   1      203.73      158.75      6.34 o
   5  -8   1      100.38      126.76      5.73 o
   6  -8   1       83.46       87.83      7.24 o
   7  -8   1      212.61      185.01      8.15 o
   8  -8   1       31.04       36.22      9.36 o
   9  -8   1        6.51       10.87      4.83 o
  10  -8   1       10.91       11.77      6.04 o
  -9  -7   1        1.19        3.62      4.23 o
  -8  -7   1        5.18       19.92     10.56 o
  -7  -7   1      175.35      236.32     13.28 o
  -6  -7   1       59.79       60.97      6.64 o
  -5  -7   1      155.05      153.92      8.15 o
  -4  -7   1        5.92        6.64      3.62 o
  -3  -7   1       79.89       71.83      7.85 o
  -2  -7   1     1882.91     1827.47     39.84 o
  -1  -7   1      176.64      175.05      5.43 o
   0  -7   1        0.00        1.51      2.72 o
   1  -7   1        0.13        1.81      3.02 o
   2  -7   1      511.84      526.36     11.47 o
   3  -7   1      142.03      147.59      4.83 o
   4  -7   1      224.38      217.91      7.24 o
   5  -7   1       12.95       13.88      6.94 o
   6  -7   1       56.67       56.44      4.23 o
   7  -7   1       55.97       47.38      7.55 o
   8  -7   1       10.82        9.36      5.73 o
   9  -7   1        0.26       -1.51      3.92 o
  10  -7   1       13.53       24.14      8.45 o
  11  -7   1        4.97       20.52      5.73 o
 -10  -6   1        1.65       16.30      8.45 o
  -9  -6   1        7.41       20.52      9.66 o
  -8  -6   1       10.79       11.17      6.04 o
  -7  -6   1        1.00       31.69      7.85 o
  -6  -6   1      386.09      395.07     14.19 o
  -5  -6   1      321.14      332.90     12.07 o
  -4  -6   1        7.93       16.30      3.62 o
  -3  -6   1       78.31       63.08      4.23 o
  -2  -6   1     1127.45     1142.96     22.33 o
  -1  -6   1      863.96      921.73     18.41 o
   0  -6   1      286.51      302.11      7.55 o
   1  -6   1       56.13       37.73      2.72 o
   2  -6   1      211.09      151.51      4.53 o
   3  -6   1      439.99      399.90      9.05 o
   4  -6   1       54.60       76.96      3.62 o
   5  -6   1       13.43       21.43      3.32 o
   6  -6   1      718.75      712.88     17.81 o
   7  -6   1      101.03       90.54      9.96 o
   8  -6   1      449.98      468.71     13.28 o
   9  -6   1       91.14       96.28      6.04 o
  10  -6   1       10.27        3.32      4.53 o
  11  -6   1       90.43       68.21     12.37 o
 -10  -5   1       46.05       57.04     10.56 o
  -8  -5   1      143.15      118.31     13.88 o
  -7  -5   1       82.10       50.10      7.85 o
  -6  -5   1      586.59      502.21     15.69 o
  -5  -5   1       60.92       71.53      5.13 o
  -4  -5   1      242.51      216.70      8.45 o
  -3  -5   1       27.15       17.81      2.11 o
  -2  -5   1      237.46      245.37      6.04 o
  -1  -5   1       64.91       85.41      3.32 o
   0  -5   1      414.62      424.35      9.36 o
   1  -5   1     2980.81     2910.06     53.72 o
   2  -5   1     7258.93     7095.58    128.87 o
   3  -5   1     1146.00     1184.61     22.94 o
   4  -5   1      412.26      408.35      9.05 o
   5  -5   1       18.42       33.50      3.62 o
   6  -5   1       67.93       65.49      4.23 o
   7  -5   1        0.00        2.11      3.32 o
   8  -5   1       61.84       58.55      4.83 o
   9  -5   1       33.75       27.77      3.62 o
  10  -5   1       15.18        5.13      7.24 o
  11  -5   1        5.52       -3.92      3.92 o
 -11  -4   1        0.89       -0.91      6.64 o
 -10  -4   1       10.95        9.36      6.04 o
  -9  -4   1       57.67       57.34     19.32 o
  -8  -4   1      123.54      104.12      7.24 o
  -7  -4   1      612.16      605.43     36.22 o
  -6  -4   1      263.55      264.08      9.66 o
  -5  -4   1      124.34      131.29      6.64 o
  -4  -4   1      889.53     1005.03     27.16 o
  -3  -4   1     1230.66     1151.41     25.35 o
  -2  -4   1       56.78      130.38      5.13 o
  -1  -4   1       42.53       57.95      3.02 o
   0  -4   1      320.15      232.09      5.43 o
   1  -4   1       60.37      182.90      4.83 o
   2  -4   1       29.18       75.45      2.72 o
   3  -4   1     1620.09     1477.06     28.07 o
   4  -4   1      120.23      134.61      3.92 o
   5  -4   1       60.06       54.02      3.62 o
   6  -4   1       63.02       82.09      4.53 o
   7  -4   1      243.44      210.36      7.24 o
   8  -4   1        4.18        6.94      4.23 o
   9  -4   1      745.37      786.52     19.92 o
  10  -4   1      225.30      198.29      7.85 o
  11  -4   1       31.48       21.43      7.85 o
 -11  -3   1        5.35        9.05      8.45 o
 -10  -3   1       16.49       40.44      7.85 o
  -9  -3   1        0.95        6.64      6.04 o
  -8  -3   1      252.83      290.34     10.56 o
  -7  -3   1      433.56      358.55     12.07 o
  -6  -3   1        0.08        4.83      4.53 o
  -5  -3   1       96.51       83.00      5.13 o
  -4  -3   1      936.80      861.07     23.24 o
  -3  -3   1     4645.11     4567.91     94.77 o
  -2  -3   1     1332.32     1391.05     36.82 o
  -1  -3   1      219.23      185.31      4.53 o
   0  -3   1     7740.75     7678.38    138.83 o
   1  -3   1       28.50       12.68      1.81 o
   2  -3   1       76.77      125.86      3.62 o
   3  -3   1      108.40      116.50      4.53 o
   4  -3   1       98.28       66.40      3.02 o
   5  -3   1       27.91       19.92      4.53 o
   6  -3   1       46.22       73.34      5.43 o
   7  -3   1       28.20       15.39      3.62 o
   8  -3   1        0.46        2.72      3.62 o
   9  -3   1      235.20      240.54      8.15 o
  10  -3   1        1.99        2.41      4.53 o
  11  -3   1       90.83       82.39      9.96 o
  12  -3   1       15.46        6.94      6.64 o
 -11  -2   1       10.92        7.85      6.64 o
 -10  -2   1       73.56       74.55     10.26 o
  -9  -2   1        9.60       12.37      6.64 o
  -8  -2   1        4.70       10.26      4.23 o
  -7  -2   1      979.15      900.00     36.82 o
  -6  -2   1      416.33      426.46     12.98 o
  -5  -2   1       10.96       12.68      4.53 o
  -4  -2   1     4244.78     4694.67     97.49 o
  -3  -2   1      520.60      467.51     10.87 o
  -2  -2   1      287.35      344.67     10.26 o
  -1  -2   1    33834.44    33379.11    815.80 o
   0  -2   1       96.09      123.14      3.32 o
   1  -2   1    25195.66    25375.98    456.34 o
   2  -2   1      301.69      252.01      5.73 o
   3  -2   1      118.94       79.68      2.72 o
   4  -2   1       80.92       50.40      1.81 o
   5  -2   1      746.62      766.60     15.39 o
   6  -2   1      179.36      234.21      7.24 o
   7  -2   1      581.00      577.06     14.49 o
   8  -2   1       26.33       52.52     11.17 o
   9  -2   1      767.46      858.35     25.35 o
  10  -2   1      175.55      135.82     11.47 o
  11  -2   1       23.25       22.03      6.34 o
  12  -2   1       21.78        8.75      7.85 o
 -12  -1   1        8.70       -3.32      8.15 o
 -11  -1   1       53.18       25.05      7.55 o
 -10  -1   1        5.53       -0.60      4.53 o
  -9  -1   1     1285.12     1413.08     54.93 o
  -8  -1   1      301.17      297.89     15.69 o
  -7  -1   1      267.62      280.68      9.66 o
  -6  -1   1      353.86      378.77      9.66 o
  -5  -1   1        0.14        3.02      1.81 o
  -4  -1   1      110.97       76.36      3.32 o
  -3  -1   1      652.78      736.42     16.30 o
  -2  -1   1      313.61      256.84      6.64 o
  -1  -1   1      296.65      263.78      6.34 o
   0  -1   1      144.53      128.57      4.23 o
   1  -1   1      932.26      810.66     13.58 o
   2  -1   1      184.35      240.54      5.43 o
   3  -1   1       34.51       38.93      2.11 o
   4  -1   1        0.00        0.00      1.51 o
   5  -1   1       75.14       66.70      2.72 o
   6  -1   1      680.26      716.50     16.60 o
   7  -1   1        0.13       -3.92      3.92 o
   8  -1   1      673.14      755.74     22.33 o
   9  -1   1        8.88       -5.43      5.73 o
  10  -1   1        7.98        3.92      6.04 o
  11  -1   1       10.42       10.87      8.45 o
  12  -1   1       48.78       51.01      7.85 o
 -12   0   1       35.44       43.16      8.45 o
 -11   0   1       58.98       41.65      8.75 o
 -10   0   1       15.92        9.05      6.04 o
  -9   0   1      210.25      217.00     12.98 o
  -8   0   1        3.28       11.77      6.64 o
  -7   0   1       10.51       13.58      3.32 o
  -6   0   1       63.44       69.42      3.02 o
  -5   0   1       22.13       19.01      2.11 o
  -4   0   1      149.20      150.30      4.53 o
  -3   0   1       40.31       24.14      1.81 o
  -2   0   1     8994.69     8734.12    157.85 o
  -1   0   1     8112.37     7857.35    141.85 o
   0   0   1       30.07       25.65     17.51 o
   1   0   1     2563.83     2668.61     66.40 o
   2   0   1     3713.49     3934.71     81.49 o
   3   0   1       38.57       47.69      2.41 o
   4   0   1        8.58       21.43      2.11 o
   5   0   1      255.24      240.54      6.64 o
   6   0   1      147.02      189.84      6.04 o
   7   0   1      446.57      383.00      9.96 o
   8   0   1       48.77       26.56      6.34 o
   9   0   1       32.24       20.82      7.55 o
  10   0   1       11.85       12.37      5.43 o
  11   0   1       40.08       29.58      7.24 o
  12   0   1        2.74       16.30      9.36 o
 -12   1   1        2.09       13.88      7.24 o
 -11   1   1       40.32       21.13      6.34 o
 -10   1   1      218.79      195.88     14.19 o
  -9   1   1      101.59       93.56      8.75 o
  -8   1   1       12.31        3.32      5.73 o
  -7   1   1      280.67      310.56     15.69 o
  -6   1   1       36.09       25.65      2.11 o
  -5   1   1      162.50      140.95      4.23 o
  -4   1   1       80.10       82.39      3.02 o
  -3   1   1      118.21      122.84      3.32 o
  -2   1   1     1359.28     1456.84     27.16 o
  -1   1   1      866.02      850.81     16.00 o
   0   1   1       75.63       65.49      2.11 o
   1   1   1     4573.59     4758.66     98.39 o
   2   1   1      631.92      585.82     16.00 o
   3   1   1     4534.77     4595.98     95.37 o
   4   1   1      486.85      601.21     13.88 o
   5   1   1      141.81      145.47      4.83 o
   6   1   1      104.31       90.85      4.23 o
   7   1   1      756.89      757.55     31.09 o
   8   1   1       17.84       19.01      5.13 o
   9   1   1       28.31       27.46      6.64 o
  10   1   1        9.30       14.19      7.24 o
 -12   2   1       14.04       26.56      9.96 o
 -11   2   1      182.33      191.95     13.88 o
  -9   2   1      217.73      206.74     10.87 o
  -8   2   1      192.19      169.62      6.94 o
  -7   2   1      156.68      176.56      6.34 o
  -6   2   1      615.03      610.87     15.09 o
  -5   2   1     1431.06     1584.81     35.31 o
  -4   2   1       14.65        4.53      2.41 o
  -3   2   1      652.48      565.59     13.58 o
  -2   2   1       48.65       24.14      1.81 o
  -1   2   1      522.71      331.09      6.94 o
   0   2   1     8714.42     8804.44    159.05 o
   1   2   1      120.31       65.79      2.41 o
   2   2   1       19.15       22.33      2.72 o
   3   2   1     2526.97     2452.22     61.87 o
   4   2   1      455.27      568.91     12.98 o
   5   2   1        1.05        2.11      1.81 o
   6   2   1      278.89      222.13      8.15 o
   7   2   1       34.47       22.03      4.83 o
   8   2   1     1144.85     1059.36     28.97 o
   9   2   1       56.15       35.92      6.94 o
  10   2   1       39.08       26.86      7.85 o
  11   2   1        9.90       15.09      8.45 o
 -12   3   1        3.31       25.96      7.85 o
 -11   3   1        2.71       19.62      8.45 o
 -10   3   1       57.80       51.31      5.13 o
  -9   3   1       24.30       33.20      4.53 o
  -8   3   1       17.49       15.09      3.92 o
  -7   3   1      888.71      911.77     22.03 o
  -6   3   1      492.22      441.85     11.77 o
  -5   3   1        6.93        9.05      4.53 o
  -4   3   1     1067.07     1087.73     24.75 o
  -3   3   1      414.73      377.26      8.15 o
  -2   3   1     7956.45     7625.86    138.23 o
  -1   3   1      705.88      683.90     13.58 o
   0   3   1     1664.16     1695.27     31.69 o
   1   3   1       86.99      109.86      5.13 o
   2   3   1      144.47      131.59      4.23 o
   3   3   1       70.83       49.50      3.62 o
   4   3   1      302.80      243.56      8.45 o
   5   3   1      143.13      192.25      7.55 o
   6   3   1      108.60       87.83      5.13 o
   7   3   1       16.23       14.79      5.43 o
   8   3   1      203.66      203.72     10.26 o
   9   3   1        7.00       -4.23      4.53 o
  10   3   1       37.10       21.73      6.34 o
  11   3   1       62.04       70.62      9.66 o
 -12   4   1        0.16       24.75     10.56 o
 -11   4   1      318.59      325.35     10.87 o
 -10   4   1      167.34      143.66     15.39 o
  -9   4   1        5.83       11.77      3.32 o
  -8   4   1      306.69      278.27      9.05 o
  -7   4   1       11.81        5.13      3.02 o
  -6   4   1       35.54       38.93      4.23 o
  -5   4   1        2.79        0.00      2.11 o
  -4   4   1       42.89       16.60      1.81 o
  -3   4   1      729.55      755.74     21.73 o
  -2   4   1      347.26      560.46     12.68 o
  -1   4   1       73.62       51.31      2.72 o
   0   4   1      247.45      309.05      6.94 o
   1   4   1      491.97      472.94      9.96 o
   2   4   1        0.28        2.41      1.51 o
   3   4   1      113.77      115.59      6.04 o
   4   4   1     1347.97     1367.81     35.92 o
   5   4   1       26.54       27.77      3.92 o
   6   4   1      113.34       89.64     11.77 o
   7   4   1       94.98      108.05      6.04 o
   8   4   1       77.54       59.76      7.24 o
   9   4   1       21.20       18.71     12.37 o
  10   4   1       44.41       22.33      7.55 o
 -11   5   1        1.25       22.03      7.24 o
 -10   5   1       27.89       23.84     12.37 o
  -9   5   1       10.93       21.73      4.83 o
  -8   5   1      133.96      124.04      6.04 o
  -7   5   1      165.83      150.00      6.34 o
  -6   5   1       39.83       46.48      3.62 o
  -5   5   1      407.97      382.70     10.56 o
  -4   5   1     1099.27     1088.93     21.13 o
  -3   5   1      326.26      288.83      6.94 o
  -2   5   1       19.90       13.88      2.41 o
  -1   5   1      230.18      244.77      6.04 o
   0   5   1       13.46       13.28      2.11 o
   1   5   1      198.35      165.09      4.53 o
   2   5   1        0.80        5.73      1.81 o
   3   5   1       25.28       11.47      5.43 o
   4   5   1        5.12       16.60      6.04 o
   5   5   1        5.36        9.66      4.83 o
   6   5   1       86.93      102.62      8.15 o
   7   5   1       54.86       34.71      4.83 o
   8   5   1       20.30       19.32     11.47 o
   9   5   1      179.73      159.05      8.45 o
  10   5   1       17.14       51.61     10.56 o
 -11   6   1        2.71       12.68      7.55 o
 -10   6   1       32.80       44.67      9.96 o
  -9   6   1       44.14       42.25      4.23 o
  -8   6   1      158.69      156.34      6.94 o
  -7   6   1       55.26       36.82      3.92 o
  -6   6   1      227.69      274.65      8.75 o
  -5   6   1      636.22      712.27     17.51 o
  -4   6   1       18.57       13.88      3.32 o
  -3   6   1        7.85       -0.30      2.11 o
  -2   6   1      193.24      208.85      5.73 o
  -1   6   1      164.75      156.64      4.83 o
   0   6   1      628.87      583.70     13.88 o
   1   6   1      430.57      378.17      8.75 o
   2   6   1     1030.86     1001.71     19.92 o
   3   6   1      171.92      195.27      6.94 o
   4   6   1       16.03       19.32      3.32 o
   5   6   1        6.50        0.60      3.62 o
   6   6   1        2.59       -1.21      4.23 o
   7   6   1        1.58       13.28      5.43 o
   8   6   1       19.43       31.99      5.43 o
   9   6   1       16.78       12.37      4.23 o
 -11   7   1      101.15      150.30     10.56 o
 -10   7   1        0.32        1.51      3.62 o
  -9   7   1       39.80       45.88      8.15 o
  -8   7   1       13.51       27.46      4.53 o
  -7   7   1      145.22      168.71      6.64 o
  -6   7   1      824.16      766.00     19.01 o
  -5   7   1        5.40       18.11      3.02 o
  -4   7   1      157.13      141.55      5.73 o
  -3   7   1      112.31      163.28      5.13 o
  -2   7   1       56.90       60.66      3.32 o
  -1   7   1       21.38       12.68      3.02 o
   0   7   1      283.45      290.04      7.24 o
   1   7   1        3.99        6.64      3.32 o
   2   7   1       38.28       41.65      6.04 o
   3   7   1      145.07      139.13      6.04 o
   4   7   1       90.05       91.75      5.43 o
   5   7   1       34.10       45.88      4.83 o
   6   7   1        2.22       12.98      3.32 o
   7   7   1        5.14       22.64      6.64 o
   8   7   1        1.77       -0.30      4.53 o
   9   7   1       15.23       14.79      9.66 o
 -10   8   1       55.12       63.68      6.94 o
  -9   8   1       44.79       69.72      6.94 o
  -8   8   1       17.99       17.81      6.64 o
  -7   8   1       15.26       12.98      7.85 o
  -6   8   1       20.26       33.80      4.23 o
  -5   8   1       27.67       25.65      3.62 o
  -4   8   1        0.31       13.28      4.53 o
  -3   8   1       92.49       98.69      4.83 o
  -2   8   1       17.92       24.45      4.53 o
  -1   8   1       33.58       42.86      3.92 o
   0   8   1       13.33        4.23      4.83 o
   1   8   1      123.61      113.18      5.73 o
   2   8   1        0.19        0.00      4.23 o
   3   8   1        0.87       -3.32      3.32 o
   4   8   1       50.28       62.47      5.13 o
   5   8   1       14.87       13.58      3.32 o
   6   8   1        6.76       14.19      9.05 o
   7   8   1       18.65       14.19      5.73 o
   8   8   1        1.26       12.98      9.66 o
  -9   9   1        0.19       13.28      4.53 o
  -8   9   1       85.73       87.83      9.05 o
  -7   9   1       11.40       16.90      7.55 o
  -6   9   1        1.24        4.53      3.92 o
  -5   9   1        0.01        3.32      3.62 o
  -4   9   1        5.68       -3.02      3.02 o
  -3   9   1       17.85        3.62      7.55 o
  -2   9   1        9.67       18.11      3.92 o
  -1   9   1       31.41       38.63      5.73 o
   0   9   1      138.24      121.63      6.34 o
   1   9   1       89.72      113.78      6.04 o
   2   9   1      209.48      193.46     13.88 o
   3   9   1       77.19       74.25      9.05 o
   4   9   1       81.61       79.07      5.43 o
   5   9   1       62.23       84.21      7.85 o
   6   9   1        5.96       13.88      6.94 o
   7   9   1      161.23      173.84     15.09 o
  -8  10   1      194.23      241.15     10.87 o
  -7  10   1        0.12        7.24      6.04 o
  -6  10   1      107.41      148.79      8.15 o
  -5  10   1        0.00        6.34      5.43 o
  -4  10   1        0.52        7.24      6.04 o
  -3  10   1       58.49       76.36      5.43 o
  -2  10   1        0.66        4.83      3.92 o
  -1  10   1       14.10       22.33      7.24 o
   0  10   1       36.99       69.11      5.13 o
   1  10   1        2.28       -0.60      3.02 o
   2  10   1        3.46        8.45      3.32 o
   3  10   1       73.49       95.07      6.04 o
   4  10   1        5.00       16.90      7.24 o
   5  10   1        0.84        1.21     12.37 o
   6  10   1        9.16       27.77     15.09 o
  -7  11   1       33.33       27.46      8.45 o
  -6  11   1       34.23       30.78      8.45 o
  -5  11   1       43.40       66.10     15.69 o
  -4  11   1       12.95       25.05      5.13 o
  -3  11   1        3.91        0.60      3.92 o
  -2  11   1       73.19       68.81     10.87 o
  -1  11   1        0.32       18.11      6.04 o
   0  11   1        4.30       33.80     11.17 o
   1  11   1       56.39       76.66     19.01 o
   2  11   1       16.27       27.16      5.13 o
   3  11   1        2.33        7.55      5.13 o
   4  11   1      240.21      271.03     12.68 o
  -5  12   1       30.02       44.67     10.56 o
  -4  12   1       36.86       22.94      9.05 o
   0  12   1       40.77       93.26     11.47 o
   1  12   1        0.71       -1.81      6.94 o
   2  12   1        0.00       17.20      8.75 o
  -3 -12   2       73.05       79.68      7.85 o
  -2 -12   2        0.09        9.66      7.55 o
  -1 -12   2        0.44        1.81      6.64 o
   0 -12   2       45.81       67.91      9.96 o
   1 -12   2       34.42       55.23     10.56 o
   2 -12   2        0.04       30.78      9.36 o
   3 -12   2        4.51        0.30      4.83 o
   4 -12   2       21.26        9.05     11.47 o
   5 -12   2        7.28        2.72      6.64 o
   6 -12   2       32.77       32.60     15.09 o
  -5 -11   2        0.28       11.77     17.81 o
  -4 -11   2      154.63      179.28      9.66 o
  -3 -11   2        3.71       12.98      8.15 o
  -2 -11   2        5.89       14.79      5.73 o
  -1 -11   2      327.76      295.47     12.37 o
   0 -11   2        2.30        2.41      4.53 o
   1 -11   2      117.45      148.19     13.88 o
   2 -11   2      186.74      179.58      9.05 o
   3 -11   2       53.96       45.57      5.43 o
   4 -11   2       31.03       25.65      8.45 o
   5 -11   2        0.14       15.69     13.58 o
   6 -11   2       42.29       38.93      7.55 o
   7 -11   2       56.44       44.67     21.43 o
  -6 -10   2        0.31       -5.73      5.73 o
  -5 -10   2       32.93       14.79      7.55 o
  -4 -10   2        5.55       12.68      5.13 o
  -3 -10   2        0.05       -1.51      6.34 o
  -2 -10   2       11.97       14.79      4.23 o
  -1 -10   2        3.43       11.17      3.92 o
   0 -10   2        0.28       -5.13      5.13 o
   1 -10   2        0.05       -0.30      5.73 o
   2 -10   2       91.06      107.14      7.55 o
   3 -10   2       68.03       89.34      6.34 o
   4 -10   2      242.66      246.58     12.68 o
   5 -10   2        1.59       -5.43      5.43 o
   6 -10   2       41.33       35.92     15.09 o
   7 -10   2        1.96       30.78      9.36 o
   8 -10   2       19.14       64.89      7.55 o
  -7  -9   2       21.31       10.56      4.53 o
  -6  -9   2      102.17      127.06     16.90 o
  -5  -9   2       53.21       80.89      6.94 o
  -4  -9   2       34.20       61.87      6.64 o
  -3  -9   2        1.32       -4.83      5.13 o
  -2  -9   2      120.92      120.72      6.94 o
  -1  -9   2      202.05      210.97      9.66 o
   0  -9   2        8.29        7.85      5.73 o
   1  -9   2      213.82      228.17      7.85 o
   2  -9   2       60.24       50.70      4.53 o
   3  -9   2        9.88       16.90      3.92 o
   4  -9   2       51.06       30.18      5.13 o
   5  -9   2       43.42       67.91      5.73 o
   6  -9   2       69.39       64.89      5.43 o
   7  -9   2        2.91        9.66     15.39 o
   8  -9   2        1.56       -4.83      4.83 o
   9  -9   2       20.25       24.45     28.37 o
  -8  -8   2       62.47       69.72     14.49 o
  -7  -8   2        0.29        5.43      9.36 o
  -6  -8   2       23.12       29.28      4.83 o
  -5  -8   2      232.63      210.97      7.85 o
  -4  -8   2       51.23       39.84      6.04 o
  -3  -8   2       30.82       24.45      4.83 o
  -2  -8   2        4.14        5.13      3.32 o
  -1  -8   2      549.06      594.27     12.98 o
   0  -8   2      377.03      361.57      8.75 o
   1  -8   2      153.46      160.26      5.43 o
   2  -8   2       68.11       57.65      5.43 o
   3  -8   2      421.21      410.46      9.36 o
   4  -8   2        1.52        9.96      3.92 o
   5  -8   2       37.63       49.50      4.23 o
   6  -8   2        1.80        3.32      3.02 o
   7  -8   2      164.57      144.57      9.36 o
   8  -8   2       19.78       13.58      3.92 o
   9  -8   2       15.06        4.83     10.26 o
  10  -8   2       94.93       86.92     16.00 o
  -9  -7   2       56.91       63.08      8.45 o
  -8  -7   2       89.96       91.45      6.94 o
  -7  -7   2      189.75      200.10     10.26 o
  -6  -7   2       34.70       10.26      3.62 o
  -5  -7   2      207.94      225.15      9.66 o
  -4  -7   2        0.42        3.02      5.13 o
  -3  -7   2      103.46      126.46      6.34 o
  -2  -7   2        3.86       11.17      3.02 o
  -1  -7   2      665.64      698.69     14.49 o
   0  -7   2      530.85      484.71     10.56 o
   1  -7   2      602.74      620.83     13.28 o
   2  -7   2     1309.59     1225.66     23.84 o
   3  -7   2     1094.62     1088.33     21.43 o
   4  -7   2       73.25       60.97      4.23 o
   5  -7   2      215.04      254.13      8.15 o
   6  -7   2        7.25       16.00      4.53 o
   7  -7   2       15.57       13.58      7.85 o
   8  -7   2      123.87      136.42      8.75 o
   9  -7   2      114.15      121.03      6.64 o
  10  -7   2        9.91        7.55      3.92 o
  11  -7   2        1.90       -0.91      5.43 o
 -10  -6   2       50.40       59.15     10.87 o
  -9  -6   2       20.42       15.39     20.22 o
  -8  -6   2       59.57       41.05      5.43 o
  -7  -6   2      326.35      253.52     10.26 o
  -6  -6   2        3.40       17.20      8.45 o
  -5  -6   2       74.13       67.61      6.64 o
  -4  -6   2     1289.42     1343.66     85.71 o
  -3  -6   2      262.92      280.08      8.15 o
  -2  -6   2      149.53       89.64      5.13 o
  -1  -6   2      221.94      284.31     11.17 o
   0  -6   2      953.13      912.38     18.11 o
   1  -6   2       29.96       73.34      3.32 o
   2  -6   2     1977.34     1787.02     33.80 o
   3  -6   2      193.25      188.93      5.13 o
   4  -6   2       37.42       26.86      3.02 o
   5  -6   2        1.50        6.04      3.62 o
   6  -6   2       53.63       63.08      4.23 o
   7  -6   2      262.82      309.96      9.66 o
   8  -6   2      163.29      142.15      6.64 o
   9  -6   2        8.44        6.94      7.85 o
  10  -6   2        7.39        3.02      4.53 o
  11  -6   2        0.26       30.18     10.26 o
 -10  -5   2      247.97      225.45     14.49 o
  -9  -5   2       21.50       32.90      6.64 o
  -8  -5   2       54.52       47.08     12.37 o
  -7  -5   2       14.28       28.37     14.49 o
  -6  -5   2      214.23      187.73      8.15 o
  -5  -5   2       62.21       54.93      4.83 o
  -4  -5   2        0.24       -0.30      2.72 o
  -3  -5   2      386.72      473.84     11.77 o
  -2  -5   2       21.88       23.24      2.41 o
  -1  -5   2       51.83       60.66      3.02 o
   0  -5   2        2.81       15.09      2.11 o
   1  -5   2     2762.72     3065.19     56.44 o
   2  -5   2      222.09      196.78      9.96 o
   3  -5   2       50.05       27.16      3.02 o
   4  -5   2      144.83      140.04      4.23 o
   5  -5   2       56.92       48.89      3.62 o
   6  -5   2       61.00       72.43      4.53 o
   7  -5   2      161.68      126.76      5.73 o
   8  -5   2      323.71      318.71      9.66 o
   9  -5   2      523.27      482.60     13.58 o
  10  -5   2      169.30      164.49      7.24 o
  11  -5   2       35.53       38.03     18.71 o
 -11  -4   2        0.64       12.37      7.85 o
 -10  -4   2       20.53       15.69      7.24 o
  -9  -4   2       45.92       34.41      6.94 o
  -8  -4   2      166.62      171.43     11.47 o
  -7  -4   2      293.17      266.80      9.96 o
  -6  -4   2        1.43        2.11      3.32 o
  -5  -4   2      103.60      121.03      5.73 o
  -4  -4   2     2319.77     2299.20     58.85 o
  -3  -4   2     1543.39     1603.22     41.65 o
  -2  -4   2      470.38      346.48      8.75 o
  -1  -4   2       68.64       22.94      1.81 o
   0  -4   2      990.86     1059.66     20.22 o
   1  -4   2      771.25      602.11     12.07 o
   2  -4   2      402.68      461.17     14.19 o
   3  -4   2      469.30      531.79     13.58 o
   4  -4   2      140.90      136.72      3.92 o
   5  -4   2        2.34       -2.11      2.41 o
   6  -4   2        0.05        5.43      6.04 o
   7  -4   2        1.27       10.56      6.64 o
   8  -4   2      553.69      640.44     16.60 o
   9  -4   2       45.70       22.94      3.62 o
  10  -4   2      370.53      426.16     25.35 o
  11  -4   2      179.67      174.75     14.79 o
 -10  -3   2       15.48       12.07      8.15 o
  -9  -3   2      364.33      338.93     18.11 o
  -8  -3   2       51.56       66.70      5.43 o
  -7  -3   2       41.40       43.16      4.23 o
  -6  -3   2        0.04        6.04      5.43 o
  -5  -3   2      126.90      104.43      5.43 o
  -4  -3   2     2249.12     2642.06     66.70 o
  -3  -3   2      236.74      201.91      7.24 o
  -2  -3   2      502.69      508.85     19.62 o
  -1  -3   2      252.53      297.89     11.77 o
   0  -3   2     1340.79     1377.47     25.96 o
   1  -3   2     1474.28     1439.64     27.16 o
   2  -3   2        1.21        7.24      1.51 o
   3  -3   2      274.85      279.48      6.34 o
   4  -3   2      733.55      704.43     13.88 o
   5  -3   2      535.85      524.25     10.87 o
   6  -3   2       52.39       96.88      9.36 o
   7  -3   2     1129.86     1169.52     27.16 o
   8  -3   2      483.93      440.64     12.37 o
   9  -3   2       42.43       49.50      5.43 o
  10  -3   2      100.46      101.11     11.17 o
  11  -3   2       29.44       40.74      8.45 o
  12  -3   2       18.70       27.46     10.56 o
 -11  -2   2       21.05       25.35      6.34 o
 -10  -2   2       24.96       29.58      7.55 o
  -9  -2   2       27.44       26.56      7.85 o
  -8  -2   2      748.44      725.55     21.13 o
  -7  -2   2      164.42      211.87     10.87 o
  -6  -2   2        3.99        6.64      3.32 o
  -5  -2   2      126.13      149.40      4.83 o
  -4  -2   2      655.28      568.91     23.84 o
  -3  -2   2       71.05       42.86      2.41 o
  -2  -2   2     6531.21     6098.40    150.30 o
  -1  -2   2    11533.25    12817.02    424.65 o
   0  -2   2    29021.73    28123.98    575.86 o
   1  -2   2     4788.78     5011.58    103.52 o
   2  -2   2       23.19       61.27      2.41 o
   3  -2   2      122.66      210.97      4.23 o
   4  -2   2      559.44      615.39     13.88 o
   5  -2   2       29.76       23.84      3.62 o
   6  -2   2        0.71        1.51      2.11 o
   7  -2   2       74.82      130.68      7.55 o
   8  -2   2        4.38        8.15     10.56 o
   9  -2   2        7.57       -3.92      5.13 o
  10  -2   2        9.61       -5.43      5.43 o
  11  -2   2       21.05       11.17      7.24 o
  12  -2   2       52.31       41.95      9.36 o
 -12  -1   2        7.04        8.15      8.75 o
 -11  -1   2       32.65       84.21     10.56 o
 -10  -1   2      166.73      136.42     10.87 o
  -9  -1   2      224.60      226.36     13.28 o
  -8  -1   2       71.48       73.04      8.45 o
  -7  -1   2        4.26        6.04      2.72 o
  -6  -1   2      588.17      542.66     12.98 o
  -5  -1   2      615.29      725.25     14.49 o
  -4  -1   2       33.14       49.20      2.41 o
  -3  -1   2     1420.40     1607.45     30.18 o
  -2  -1   2     3648.15     3551.41     64.89 o
  -1  -1   2     3551.67     3644.97     66.40 o
   0  -1   2        0.87        0.30      1.51 o
   1  -1   2      406.60      322.94      7.24 o
   2  -1   2     5082.54     4722.74     97.79 o
   3  -1   2     1140.58     1332.19     28.67 o
   4  -1   2        2.13        6.34      3.02 o
   5  -1   2      326.04      379.07      9.36 o
   6  -1   2       46.00       76.96      3.62 o
   7  -1   2       20.58       16.00      5.73 o
   8  -1   2       39.98       42.25      8.15 o
   9  -1   2      104.32       97.49     10.56 o
  10  -1   2       28.97        5.43      5.13 o
  11  -1   2        0.33       -6.04      6.94 o
  12  -1   2       25.43       42.25      8.45 o
 -12   0   2       43.04       16.00      6.64 o
 -11   0   2       23.33       11.17      8.15 o
 -10   0   2        3.36       -5.73      5.73 o
  -9   0   2       40.88       21.73      5.43 o
  -8   0   2      191.16      197.08     11.77 o
  -7   0   2       69.58       57.04      3.92 o
  -6   0   2       57.53       75.15      3.62 o
  -5   0   2        0.11        4.53      1.81 o
  -4   0   2       43.09       54.02      2.41 o
  -3   0   2        2.24        7.85      1.51 o
  -2   0   2     4284.85     4292.36     78.17 o
  -1   0   2      477.60      414.99      7.24 o
   0   0   2     2264.95     2278.07     41.65 o
   1   0   2      829.10      712.27     19.01 o
   2   0   2      146.76       76.96      3.92 o
   3   0   2     1611.18     1622.84     34.41 o
   4   0   2       13.35        6.04      2.11 o
   5   0   2       81.36      127.36      4.53 o
   6   0   2     1198.96     1207.24     26.56 o
   7   0   2      199.88      265.59      7.55 o
   8   0   2        1.85        8.75      4.83 o
   9   0   2      283.90      276.16     15.69 o
  10   0   2      180.34      209.16     14.49 o
  11   0   2        0.01        8.15      5.43 o
  12   0   2       28.95       53.42     10.56 o
 -12   1   2       37.93       78.47     10.87 o
 -11   1   2       41.71       45.88      7.55 o
  -9   1   2       73.62       76.36      6.34 o
  -8   1   2      707.39      698.69     17.51 o
  -7   1   2        6.45        6.94      6.04 o
  -6   1   2      290.56      246.58      7.55 o
  -5   1   2      255.33      231.79      5.73 o
  -4   1   2       58.41       53.42      2.41 o
  -3   1   2      143.26      130.38      3.62 o
  -2   1   2     1812.01     1586.62     25.65 o
  -1   1   2      709.73      703.52     13.58 o
   0   1   2      613.67      662.17     12.68 o
   1   1   2      345.79      357.34      8.45 o
   2   1   2       48.95       51.61      3.92 o
   3   1   2      756.03      732.50     16.30 o
   4   1   2       69.15       49.50      2.72 o
   5   1   2      827.70      939.54     20.82 o
   6   1   2        0.07        3.92      3.02 o
   7   1   2      288.64      286.72     15.39 o
   8   1   2      382.88      330.18     16.60 o
   9   1   2       61.44       61.27      7.85 o
  11   1   2        0.01       38.33      8.75 o
 -11   2   2       22.86       17.51      8.75 o
 -10   2   2      277.96      245.37     12.07 o
  -9   2   2      672.63      660.97     17.20 o
  -8   2   2       87.70       92.05      4.83 o
  -7   2   2      121.47       94.47      5.13 o
  -6   2   2      200.78      198.59      6.64 o
  -5   2   2       53.63       57.34      4.23 o
  -4   2   2       41.39       39.54      2.11 o
  -3   2   2      580.46      820.93     13.88 o
  -2   2   2      966.71      852.62     16.30 o
  -1   2   2      975.20     1333.70     25.05 o
   0   2   2        7.63       17.20      3.32 o
   1   2   2      647.13      631.69     12.37 o
   2   2   2      908.52      851.41     18.71 o
   3   2   2      275.20      234.21      7.85 o
   4   2   2      253.16      251.41      7.85 o
   5   2   2      198.81      157.55      5.13 o
   6   2   2      739.89      780.79     21.73 o
   7   2   2      123.18      162.98     11.47 o
   8   2   2        6.42        3.02      9.66 o
   9   2   2      255.59      251.41     14.19 o
  10   2   2       23.08       35.31      7.85 o
  11   2   2       20.95       39.84      9.96 o
 -11   3   2        0.01       -6.94      6.94 o
 -10   3   2      221.12      243.26      9.05 o
  -9   3   2      201.58      195.88      9.05 o
  -8   3   2       12.69       15.69      8.45 o
  -7   3   2      490.05      518.51     13.58 o
  -6   3   2      193.70      184.71      6.34 o
  -5   3   2      332.40      378.47      9.96 o
  -4   3   2      369.57      325.96      6.34 o
  -3   3   2     1910.88     1747.19     32.60 o
  -2   3   2      982.83     1081.09     20.82 o
  -1   3   2        4.79        0.91      1.51 o
   0   3   2      593.75      508.55     10.56 o
   1   3   2      983.84      931.69     18.11 o
   2   3   2        2.32        6.34      2.11 o
   3   3   2     1525.33     1653.62     42.56 o
   4   3   2      369.31      353.42     11.17 o
   5   3   2       39.02       43.16      3.92 o
   6   3   2      247.90      244.47      9.96 o
   7   3   2        7.28       16.00      4.23 o
   8   3   2      507.76      442.15     20.52 o
  10   3   2        0.80       16.90      5.73 o
  11   3   2      152.96      160.87     12.68 o
 -12   4   2       11.25       19.32      7.55 o
 -11   4   2       51.46       46.18      5.43 o
 -10   4   2       57.48       31.69      9.36 o
  -9   4   2      513.19      486.82     13.58 o
  -8   4   2       14.50       16.60      3.62 o
  -7   4   2      106.80      105.94      4.83 o
  -6   4   2      769.80      813.98     19.62 o
  -5   4   2       64.89       98.99      6.94 o
  -4   4   2       58.16       86.62      3.32 o
  -3   4   2      181.43      261.37      6.34 o
  -2   4   2      201.83      241.45      6.04 o
  -1   4   2     1313.41     1135.72     21.73 o
   0   4   2      137.50      161.47      4.53 o
   1   4   2      892.74      793.46     15.69 o
   2   4   2       59.55       41.05      2.41 o
   3   4   2      609.43      700.20     16.00 o
   4   4   2      161.36      233.00     13.28 o
   5   4   2        2.35        1.21      3.02 o
   6   4   2       28.08       26.56      4.23 o
   7   4   2        0.34       -3.62      4.83 o
   8   4   2       69.41       63.68      5.73 o
   9   4   2       71.21       57.65      6.04 o
  10   4   2       15.32       35.92      9.05 o
 -11   5   2       11.38        2.11      3.62 o
 -10   5   2      300.31      313.88     19.62 o
  -9   5   2       22.50       22.03      5.43 o
  -8   5   2      142.75      136.42      9.66 o
  -7   5   2     1117.80     1109.46     26.26 o
  -6   5   2       45.38       31.99      3.92 o
  -5   5   2      161.23      157.24      6.04 o
  -4   5   2      865.78      775.35     15.69 o
  -3   5   2      331.36      378.17      8.45 o
  -2   5   2     1531.05     1721.53     32.60 o
  -1   5   2        4.81        4.23      2.11 o
   0   5   2        2.87        6.34      2.11 o
   1   5   2       10.17       12.37      2.11 o
   2   5   2       25.03       32.29      2.41 o
   3   5   2      112.86      102.01      4.53 o
   4   5   2       28.06       28.97      3.92 o
   5   5   2       37.12       25.35      5.73 o
   6   5   2      188.42      188.63     10.26 o
   7   5   2       91.91       88.13      6.94 o
   8   5   2       91.40       78.77      6.34 o
   9   5   2        0.12        1.51      4.53 o
  10   5   2       31.68       32.60      9.96 o
 -11   6   2       81.55       92.05      6.94 o
 -10   6   2       45.23       63.08      6.94 o
  -9   6   2       77.46       86.02     10.26 o
  -8   6   2       49.14       45.57      7.55 o
  -7   6   2      194.77      207.65      7.55 o
  -6   6   2      481.14      475.96     12.98 o
  -5   6   2       12.41       15.39      3.02 o
  -4   6   2       15.05       22.33      3.32 o
  -3   6   2      244.68      283.40      6.94 o
  -2   6   2      625.62      649.50     13.58 o
  -1   6   2        0.01       -3.32      3.32 o
   0   6   2      215.78      259.86      6.64 o
   1   6   2      419.95      478.07     10.56 o
   2   6   2        7.82        9.96      3.32 o
   3   6   2       36.90       36.82      3.62 o
   4   6   2        0.43        6.94      3.02 o
   5   6   2      460.77      454.53     12.37 o
   6   6   2      101.92       90.54      6.64 o
   7   6   2        4.18        2.72      4.23 o
   8   6   2        8.46        1.81      3.92 o
   9   6   2        0.09        0.00      5.73 o
 -10   7   2        3.01       12.37      4.83 o
  -9   7   2       33.58       34.71      7.85 o
  -8   7   2      242.59      251.41     14.49 o
  -7   7   2      443.30      431.59     12.37 o
  -6   7   2       46.17       40.14      5.43 o
  -5   7   2       19.95       21.13      3.62 o
  -4   7   2        3.62        9.05      4.53 o
  -3   7   2       24.48       34.71      3.62 o
  -2   7   2       67.44       36.82      3.02 o
  -1   7   2        5.70       -2.72      2.72 o
   0   7   2      214.24      206.44      6.04 o
   1   7   2        0.32        9.36      2.72 o
   2   7   2      974.68      928.37     21.73 o
   3   7   2       17.43       24.14     11.77 o
   4   7   2        1.02        0.30      3.32 o
   5   7   2       24.83       18.11      3.32 o
   6   7   2      274.40      292.15      9.96 o
   7   7   2        4.12       21.73      5.43 o
   8   7   2       79.67       78.17     11.47 o
   9   7   2        1.06        7.55      8.15 o
 -10   8   2        7.47        4.23      5.43 o
  -9   8   2        5.00        5.73      8.15 o
  -8   8   2       45.72       72.13      6.04 o
  -7   8   2       82.39       95.67      5.13 o
  -6   8   2       17.39       29.28      3.62 o
  -5   8   2       81.94       67.30      4.53 o
  -4   8   2       22.97       14.19      3.32 o
  -3   8   2       88.31       52.82      3.62 o
  -2   8   2        1.72        7.55      3.32 o
  -1   8   2       53.10       57.65      3.62 o
   0   8   2       42.49       40.74      3.32 o
   1   8   2      921.34      996.58     23.24 o
   2   8   2       10.80       16.00      6.64 o
   3   8   2       64.47       44.37      6.94 o
   4   8   2       96.15      117.10      6.34 o
   5   8   2      103.61       98.69      8.15 o
   6   8   2      120.59       84.21      6.34 o
   7   8   2       30.44       28.67      4.23 o
   8   8   2      127.97      127.36      7.85 o
  -9   9   2        0.52        2.72      9.66 o
  -8   9   2       58.99       73.04      5.43 o
  -7   9   2      117.57       69.72      5.13 o
  -6   9   2        1.12        3.32      5.73 o
  -5   9   2        0.14        0.00      4.23 o
  -4   9   2       12.63        6.64      4.23 o
  -3   9   2      159.89      108.65      5.73 o
  -2   9   2        5.53        4.23      3.92 o
  -1   9   2        3.89       10.26      3.92 o
   0   9   2        1.87        4.83      3.32 o
   1   9   2        1.27       -3.02      3.02 o
   2   9   2      124.84      115.59      6.04 o
   3   9   2       33.25       44.97      4.53 o
   4   9   2        1.32        6.04      6.34 o
   5   9   2       49.92       49.80      6.04 o
   6   9   2       73.71       93.26      8.75 o
   7   9   2        5.65        3.62     11.77 o
  -8  10   2        7.82       17.51      6.34 o
  -7  10   2       15.21       -2.72      4.83 o
  -6  10   2       54.42       67.91      8.45 o
  -5  10   2        9.58       15.69     10.26 o
  -4  10   2        0.41        3.02     11.77 o
  -3  10   2      102.03       96.58      6.34 o
  -2  10   2        1.12       12.68      4.23 o
  -1  10   2       12.37        8.15      5.13 o
   0  10   2       29.41       36.52      5.13 o
   1  10   2        7.50       12.98      4.53 o
   2  10   2       91.73       95.67     12.07 o
   3  10   2        0.10        3.02      5.13 o
   4  10   2       37.23       28.67      9.66 o
   5  10   2       32.94       31.09      8.45 o
  -7  11   2       48.93       51.01     12.07 o
  -6  11   2        0.48       30.48     11.17 o
  -5  11   2       37.66       44.37     11.47 o
  -4  11   2       70.30       51.91     11.47 o
  -3  11   2       28.41       14.79      7.85 o
  -1  11   2       11.27       20.52      6.04 o
   0  11   2      135.87      125.86      7.55 o
   1  11   2      149.82      168.11     12.37 o
   2  11   2       11.60       14.79      7.85 o
   3  11   2       28.36       17.81      7.24 o
   4  11   2       44.72       40.74      7.85 o
  -1  12   2       75.34      106.24     11.17 o
   0  12   2      311.23      339.84     18.41 o
   1  12   2        0.83       22.94      6.64 o
   1 -13   3        6.07       13.58     10.26 o
   2 -13   3      116.63      125.25     14.19 o
  -3 -12   3        6.13       17.20      7.55 o
  -2 -12   3        1.15        4.83      5.73 o
  -1 -12   3       94.63      107.75     18.11 o
   0 -12   3       14.94       30.18      8.45 o
   1 -12   3       25.88       32.29     10.56 o
   2 -12   3      100.37       97.79     10.87 o
   3 -12   3       47.09       49.80      6.04 o
   4 -12   3       11.96        5.43      7.85 o
   5 -12   3        6.00       27.16      6.64 o
   6 -12   3       22.31       46.18     10.56 o
  -5 -11   3      269.65      306.04     12.68 o
  -4 -11   3       31.54       25.05      7.55 o
  -3 -11   3       31.16       25.65     12.07 o
  -2 -11   3       25.53       20.52      5.13 o
  -1 -11   3        4.03       13.28      4.53 o
   0 -11   3        0.26        0.91      4.23 o
   1 -11   3       24.03       25.65      6.94 o
   2 -11   3       53.72       86.02      5.73 o
   3 -11   3       17.49       31.39     11.47 o
   4 -11   3        0.92        9.05      6.64 o
   5 -11   3        2.76        4.83     10.26 o
   6 -11   3       42.10       53.42     12.07 o
   7 -11   3       94.66      114.39     19.01 o
  -6 -10   3       23.63       43.76     17.81 o
  -5 -10   3       10.91        3.32      9.05 o
  -4 -10   3      197.14      198.89     11.77 o
  -3 -10   3       22.02       29.28      4.83 o
  -2 -10   3       64.48       76.06      6.64 o
  -1 -10   3      312.13      295.47     11.47 o
   0 -10   3        1.15        4.83      9.96 o
   1 -10   3        9.53        5.43      3.32 o
   2 -10   3       62.97       66.70      6.94 o
   3 -10   3        0.82        5.43      8.45 o
   4 -10   3       90.82      111.37      7.24 o
   5 -10   3        6.50       35.01      6.34 o
   6 -10   3       50.42       66.40     22.64 o
   7 -10   3      139.82      162.37     11.17 o
   8 -10   3        1.29        9.96      5.43 o
  -7  -9   3       58.56       71.53      9.66 o
  -6  -9   3      283.58      303.62     12.68 o
  -5  -9   3      130.37      143.66     20.22 o
  -4  -9   3        0.28       16.30     15.09 o
  -3  -9   3       99.46       84.81      6.64 o
  -2  -9   3      600.76      578.27     18.11 o
  -1  -9   3       62.51       67.00      6.64 o
   0  -9   3       46.48       61.87      4.53 o
   1  -9   3        3.89       -0.91      3.32 o
   2  -9   3     1406.86     1292.05     29.28 o
   3  -9   3       11.02        9.05      3.92 o
   4  -9   3       75.11       76.66     11.47 o
   5  -9   3       54.29       43.16      8.75 o
   6  -9   3       44.80       76.96     16.90 o
   7  -9   3       33.53       44.67      9.05 o
   8  -9   3        0.31       -4.23      4.23 o
   9  -9   3        3.47       -3.62      7.24 o
  -8  -8   3       30.90       38.63      8.45 o
  -7  -8   3        6.01        4.23      5.13 o
  -6  -8   3      156.82      161.17      8.15 o
  -5  -8   3      248.92      227.57      8.45 o
  -4  -8   3        4.04       -0.30      3.02 o
  -3  -8   3      367.47      348.89     12.68 o
  -2  -8   3      408.85      427.67     14.19 o
  -1  -8   3      472.01      540.24     13.88 o
   0  -8   3       58.85       47.08      3.62 o
   1  -8   3      930.59      946.48     22.03 o
   2  -8   3      356.96      307.24     11.47 o
   3  -8   3        4.95        3.62      2.72 o
   4  -8   3      357.91      377.57     13.28 o
   5  -8   3      340.40      345.88     12.98 o
   6  -8   3      187.02      188.63      8.75 o
   7  -8   3        9.00        2.11      3.62 o
   8  -8   3       52.99       39.84      6.04 o
   9  -8   3      121.17      153.92      9.36 o
  10  -8   3        2.42       12.37      5.73 o
  -9  -7   3        5.38        5.43     10.56 o
  -8  -7   3        0.93       22.64      8.45 o
  -7  -7   3      289.69      244.47     10.56 o
  -6  -7   3       43.49       39.84      5.43 o
  -5  -7   3      127.34      124.65      7.55 o
  -4  -7   3      156.18      131.59      5.73 o
  -3  -7   3      752.87      741.55     17.81 o
  -2  -7   3      455.46      481.99     12.68 o
  -1  -7   3       12.17       17.20      2.41 o
   0  -7   3      137.81      127.67      5.43 o
   1  -7   3     1037.08      909.06     18.41 o
   2  -7   3      288.76      269.82      6.94 o
   3  -7   3      175.81      130.08      4.23 o
   4  -7   3       83.49       92.66      4.53 o
   5  -7   3      712.34      688.43     17.20 o
   6  -7   3       22.56       16.00      3.62 o
   7  -7   3      134.37      118.31      5.73 o
   8  -7   3       21.55       20.82      3.92 o
   9  -7   3        7.76       13.88      3.62 o
  10  -7   3      121.61      108.95      7.24 o
 -10  -6   3      115.16      100.80     13.28 o
  -9  -6   3       32.90       47.69      5.73 o
  -8  -6   3       30.91       29.28      5.13 o
  -7  -6   3      140.00      178.97      8.15 o
  -6  -6   3       18.12       23.84      4.83 o
  -5  -6   3      330.43      376.36     12.68 o
  -4  -6   3      298.54      316.00     17.20 o
  -3  -6   3      245.81      156.64     10.87 o
  -2  -6   3      318.57      257.14      6.64 o
  -1  -6   3        1.21        0.91      2.41 o
   0  -6   3      313.16      240.85      6.04 o
   1  -6   3      149.04      180.78      5.13 o
   2  -6   3       11.47       22.03      2.11 o
   3  -6   3        0.86        2.41      3.02 o
   4  -6   3       10.47       19.32      6.04 o
   5  -6   3      777.12      729.48     17.81 o
   6  -6   3      340.69      379.07     10.87 o
   7  -6   3      387.60      366.10     10.87 o
   8  -6   3       14.71       24.45      9.05 o
   9  -6   3      350.58      349.50     12.98 o
  10  -6   3       14.91       14.19      3.92 o
  11  -6   3      140.31      140.95     15.69 o
 -10  -5   3       13.21       17.51      6.04 o
  -9  -5   3        7.74       14.19     21.13 o
  -8  -5   3      160.47      137.63     18.41 o
  -7  -5   3       26.71       44.97     12.07 o
  -6  -5   3      172.07      157.55     12.37 o
  -5  -5   3       39.76       53.12      7.24 o
  -4  -5   3       61.95       68.21      5.13 o
  -3  -5   3        3.51        1.51      2.11 o
  -2  -5   3      365.67      406.84     10.26 o
  -1  -5   3       34.76       62.17      3.32 o
   0  -5   3      805.25      790.75     15.69 o
   1  -5   3       69.04      111.37      3.62 o
   2  -5   3      996.00     1034.61     20.22 o
   3  -5   3      563.09      464.49      9.96 o
   4  -5   3      134.20      114.69      3.92 o
   5  -5   3      891.94      969.72     22.94 o
   6  -5   3      314.09      292.15      9.05 o
   7  -5   3      331.04      289.14      9.05 o
   8  -5   3       23.02       16.00      3.92 o
   9  -5   3        4.25       -0.91      3.32 o
  10  -5   3        5.16        5.13      9.36 o
  11  -5   3        5.83       -0.60      7.24 o
 -11  -4   3       87.86      101.41     12.07 o
 -10  -4   3       52.35       55.53      9.66 o
  -9  -4   3        0.30        6.64      6.64 o
  -8  -4   3        7.04        8.75      3.32 o
  -7  -4   3       67.04       81.79      6.04 o
  -6  -4   3        9.40       15.09      3.62 o
  -5  -4   3      273.32      278.87      9.96 o
  -4  -4   3      975.27     1292.05     66.70 o
  -3  -4   3       22.46       13.88      3.62 o
  -2  -4   3      325.93      383.00     12.07 o
  -1  -4   3     2628.11     2454.63     58.55 o
   0  -4   3        9.32       33.50      2.41 o
   1  -4   3     1677.01     1809.66     33.80 o
   2  -4   3      578.42      771.73     15.09 o
   3  -4   3      249.03      255.94      6.04 o
   4  -4   3       20.76       10.26      1.81 o
   5  -4   3      420.96      352.82      8.15 o
   6  -4   3        2.24        4.53      3.62 o
   7  -4   3      130.84      102.92      6.94 o
   8  -4   3       94.94      139.44      6.34 o
   9  -4   3       78.51       85.11     10.87 o
  10  -4   3       18.48       12.07      3.62 o
  11  -4   3       60.95       93.56     11.77 o
 -11  -3   3       19.24        9.05      8.75 o
  -9  -3   3      118.55      134.00     11.77 o
  -8  -3   3       16.66       10.56     10.56 o
  -7  -3   3       53.49       42.86      7.55 o
  -6  -3   3      158.25      164.79      7.85 o
  -5  -3   3       14.56       18.71      2.41 o
  -4  -3   3        0.68        7.55      2.72 o
  -3  -3   3     1313.50     1300.81     36.82 o
  -2  -3   3      180.85      148.79      6.94 o
  -1  -3   3       85.91       53.12      3.62 o
   0  -3   3      586.29      495.57     11.47 o
   1  -3   3     9761.38     9153.33    188.33 o
   2  -3   3      488.09      418.91      8.75 o
   3  -3   3     2304.11     2038.73     38.03 o
   4  -3   3       24.68       33.50      2.11 o
   5  -3   3       18.10       21.73      1.81 o
   6  -3   3      242.56      233.30      7.24 o
   7  -3   3      345.47      356.14     12.68 o
   8  -3   3      274.71      276.76     10.87 o
   9  -3   3      348.03      311.77      9.66 o
  10  -3   3      109.20      125.25     11.77 o
  11  -3   3      122.04      187.42     13.28 o
 -11  -2   3        7.35       14.79      6.64 o
 -10  -2   3       26.05       26.86      5.73 o
  -9  -2   3      169.63      134.91      9.96 o
  -8  -2   3       74.05       64.89      8.15 o
  -7  -2   3      689.89      757.24     21.43 o
  -6  -2   3      183.50      164.49      5.43 o
  -5  -2   3      285.71      285.51      7.85 o
  -4  -2   3       13.04       74.55      3.62 o
  -3  -2   3     1357.23     1783.70     38.03 o
  -2  -2   3      194.00      119.52      3.92 o
  -1  -2   3     1060.63      746.98     19.92 o
   0  -2   3     4987.02     4477.97    110.76 o
   1  -2   3      246.00      156.64      5.43 o
   2  -2   3     1290.36     1277.87     25.96 o
   3  -2   3      515.09      606.34     11.77 o
   4  -2   3      111.30      126.16      4.23 o
   5  -2   3     1269.30     1416.10     30.78 o
   6  -2   3      300.91      347.99      9.05 o
   7  -2   3      367.87      380.58     13.58 o
   8  -2   3       10.35       16.90      7.24 o
   9  -2   3       96.18       87.53     10.26 o
  10  -2   3      219.71      203.42     13.58 o
  11  -2   3      206.97      237.22     16.60 o
  12  -2   3        3.24       19.01      7.55 o
 -12  -1   3       33.80       25.05      9.05 o
 -11  -1   3        0.94        9.66      8.15 o
 -10  -1   3       91.51      102.92      9.96 o
  -9  -1   3      160.30      155.73     10.87 o
  -7  -1   3        2.26        6.04      5.13 o
  -6  -1   3      355.30      387.53      8.75 o
  -5  -1   3      151.72      161.17      4.53 o
  -4  -1   3     4011.11     3916.30     71.83 o
  -3  -1   3      145.11      104.12      3.32 o
  -2  -1   3    11591.89    10926.47    197.08 o
  -1  -1   3      561.55      526.96     10.56 o
   0  -1   3      119.63       78.17      2.72 o
   1  -1   3     1058.16     1236.82     25.05 o
   2  -1   3      741.73      774.45     25.65 o
   3  -1   3     1504.14     1335.51     28.97 o
   4  -1   3       38.18       36.52      2.72 o
   5  -1   3        0.06        7.55      4.53 o
   6  -1   3        2.32       10.56      2.72 o
   7  -1   3        5.00        2.11      4.23 o
   8  -1   3      142.09      141.85      6.94 o
   9  -1   3       92.50       64.59      8.45 o
  10  -1   3       20.51       12.07      5.13 o
  11  -1   3        0.69        0.30      7.24 o
 -12   0   3       61.93       67.61      9.66 o
 -11   0   3       26.04        3.02      5.43 o
  -9   0   3      583.20      495.88     22.94 o
  -8   0   3      801.69      817.91     19.92 o
  -7   0   3      172.78      196.48      6.64 o
  -6   0   3        1.94        0.30      2.11 o
  -5   0   3      350.38      343.16      7.55 o
  -4   0   3      343.18      310.56      6.94 o
  -3   0   3      325.58      343.76      7.55 o
  -2   0   3       32.89       44.37      2.11 o
  -1   0   3     1849.59     1827.77     29.58 o
   0   0   3     8713.55     8775.16    158.45 o
   1   0   3     2213.86     2319.42     59.46 o
   2   0   3     4593.15     4538.64    112.27 o
   3   0   3        0.88        1.21      1.81 o
   4   0   3     1182.05     1341.25     28.97 o
   5   0   3     1553.37     1773.14     38.03 o
   6   0   3       20.80       14.79      2.72 o
   7   0   3       28.58       21.73      3.32 o
   8   0   3       76.76       76.06      7.24 o
   9   0   3      208.49      178.07     12.37 o
  10   0   3       49.91       57.04      9.96 o
  11   0   3       35.86       24.14      6.64 o
 -11   1   3       23.35       12.07      6.34 o
 -10   1   3        0.62        6.04      8.75 o
  -9   1   3        1.34        0.91      4.23 o
  -8   1   3      277.35      310.87      9.36 o
  -7   1   3      206.13      181.69      7.85 o
  -6   1   3       89.47       75.75      3.32 o
  -5   1   3        0.82        0.91      1.51 o
  -4   1   3        1.28        8.15      2.11 o
  -3   1   3     3361.87     3505.54     64.29 o
  -2   1   3        4.08        0.00      1.21 o
  -1   1   3      698.90      704.13     16.00 o
   0   1   3      594.13      544.77     10.87 o
   1   1   3       18.22       46.18      2.11 o
   2   1   3        9.64       22.94      4.83 o
   3   1   3      192.31      232.70      7.55 o
   4   1   3      763.83      897.89     19.92 o
   5   1   3      868.35      898.79     20.22 o
   6   1   3       79.76       85.41      3.92 o
   7   1   3     1409.29     1319.82     40.44 o
   8   1   3      457.41      476.26     21.73 o
   9   1   3      274.80      231.49     13.58 o
  10   1   3        4.68       -5.73      5.73 o
  11   1   3      102.54      102.92     12.68 o
 -11   2   3       54.25       55.53     10.56 o
 -10   2   3      340.74      363.98     16.60 o
  -9   2   3       36.65       36.22      4.83 o
  -8   2   3        6.19        8.45      4.83 o
  -7   2   3        8.90        8.15      3.02 o
  -6   2   3       60.19       99.60      5.13 o
  -5   2   3      372.81      405.03     10.56 o
  -4   2   3      203.89      190.14      4.83 o
  -3   2   3      127.14      139.13      3.32 o
  -2   2   3      127.28      237.53      5.43 o
  -1   2   3      129.63      145.17      3.92 o
   0   2   3      574.60      696.88     13.58 o
   1   2   3       10.49       16.90      1.81 o
   2   2   3      212.74      234.51      6.34 o
   3   2   3      267.89      330.79     10.26 o
   4   2   3     2926.51     3007.25     75.75 o
   5   2   3      319.82      300.60      9.96 o
   6   2   3      123.20      157.24      6.64 o
   7   2   3      854.61      829.68     23.54 o
   8   2   3      108.06       98.69      6.34 o
   9   2   3        1.14       -4.23      4.23 o
  10   2   3      117.93       94.17      9.66 o
  11   2   3       45.35       49.20      9.96 o
 -12   3   3       23.57       44.67      6.34 o
 -11   3   3       71.71       57.04     12.07 o
 -10   3   3       40.07       38.93      9.05 o
  -9   3   3       71.96       60.97      7.24 o
  -8   3   3       24.47       10.26      8.45 o
  -7   3   3        4.83        3.32      3.62 o
  -6   3   3       86.69       93.86      4.53 o
  -5   3   3       58.10       62.47      3.92 o
  -4   3   3      393.02      496.18      9.05 o
  -3   3   3      470.66      436.12      9.36 o
  -2   3   3      677.02      681.19     13.58 o
  -1   3   3       58.57       57.95      2.41 o
   0   3   3       74.71       64.29      2.72 o
   1   3   3       12.64       15.69      2.41 o
   2   3   3      630.16      573.44     11.77 o
   3   3   3      183.06      173.84      6.64 o
   4   3   3      141.38      131.59      5.73 o
   5   3   3      156.12      177.16      7.24 o
   6   3   3      145.78      152.41     11.77 o
   7   3   3      494.31      495.88     15.69 o
   8   3   3        2.10       18.11      9.96 o
   9   3   3      142.57      145.47     11.77 o
  10   3   3       18.02        3.02      5.13 o
  11   3   3       70.71       77.87      9.05 o
 -11   4   3       51.03       52.82     14.79 o
 -10   4   3        1.95       -0.30      4.23 o
  -9   4   3       34.20       22.64      7.55 o
  -8   4   3        0.01       -1.21      3.02 o
  -7   4   3       21.92       29.28      3.92 o
  -6   4   3        8.97        3.62      3.02 o
  -5   4   3     1622.94     1827.17     40.74 o
  -4   4   3        0.25        5.13      2.11 o
  -3   4   3     1185.06     1241.35     23.84 o
  -2   4   3       37.36       17.20      1.81 o
  -1   4   3       11.73        2.11      2.11 o
   0   4   3        0.87       19.01      2.11 o
   1   4   3      397.77      433.10      9.36 o
   2   4   3       67.06      102.01      4.23 o
   3   4   3       36.56       18.41      2.11 o
   4   4   3       10.23       20.52      4.53 o
   5   4   3       18.05       31.09      6.34 o
   6   4   3      323.88      379.98     12.68 o
   7   4   3       52.99       40.14      5.13 o
   8   4   3       13.34        8.75      4.23 o
   9   4   3       19.14       17.51      4.53 o
  10   4   3      121.31      156.34     13.88 o
 -11   5   3       17.10       13.58      4.83 o
 -10   5   3        0.28        9.36      8.15 o
  -9   5   3      143.51      138.23      6.34 o
  -8   5   3      208.47      219.42     13.28 o
  -7   5   3        0.27        2.72      5.43 o
  -6   5   3      455.06      399.60     12.07 o
  -5   5   3       32.53       37.12      3.32 o
  -4   5   3      594.01      573.14     12.07 o
  -3   5   3       87.81       81.79      3.32 o
  -2   5   3      702.65      729.78     14.79 o
  -1   5   3      405.06      382.09      8.75 o
   0   5   3       56.50       57.34      3.02 o
   1   5   3       18.67       11.17      2.11 o
   2   5   3      150.38      141.85      4.53 o
   3   5   3       76.97       74.85     10.56 o
   4   5   3      127.04      108.35      5.73 o
   5   5   3       12.15        6.04      3.32 o
   6   5   3        8.21        5.13      3.32 o
   7   5   3        6.30       14.19      8.45 o
   8   5   3        1.36       17.81      5.13 o
   9   5   3        1.09        4.83      3.92 o
  10   5   3       38.13       50.70     10.56 o
 -11   6   3       13.08       13.58     11.17 o
 -10   6   3        0.06       -4.23      4.23 o
  -9   6   3        0.00       15.09      8.15 o
  -8   6   3       26.72       24.14      3.92 o
  -7   6   3      274.80      335.61     10.87 o
  -6   6   3      812.93      746.08     18.71 o
  -5   6   3      109.95      114.39      5.43 o
  -4   6   3        5.90        4.23      3.02 o
  -3   6   3        7.61        6.34      3.02 o
  -2   6   3        6.39       11.77      2.11 o
  -1   6   3       81.60       99.30      3.92 o
   0   6   3       12.44       12.68      2.72 o
   1   6   3        1.24        1.81      2.72 o
   2   6   3      236.65      229.68      7.55 o
   3   6   3        0.10        1.21      4.23 o
   4   6   3        3.15        5.43      3.02 o
   5   6   3      205.39      188.93      7.24 o
   6   6   3        0.25        8.45      6.94 o
   7   6   3        9.96       21.13     11.47 o
   8   6   3        0.22       10.87      6.64 o
   9   6   3       74.92       88.13      6.64 o
 -10   7   3       49.99       48.89      5.73 o
  -9   7   3        1.42        7.24     13.28 o
  -8   7   3        6.08       10.87      3.62 o
  -7   7   3      112.53       91.15      5.43 o
  -6   7   3       43.83       33.20      9.05 o
  -5   7   3        0.59        2.11      3.02 o
  -4   7   3        0.16        8.45      4.23 o
  -3   7   3        7.41       15.69      5.73 o
  -2   7   3       14.55       22.03      2.72 o
  -1   7   3        5.90        1.21      3.62 o
   0   7   3       44.02       32.29      3.32 o
   1   7   3       63.80       56.44      7.85 o
   2   7   3      350.17      355.23     10.56 o
   3   7   3      129.48      113.48      6.04 o
   4   7   3       74.96       82.70      5.73 o
   5   7   3      193.34      194.06      7.24 o
   6   7   3       42.47       37.42      7.85 o
   7   7   3       88.40      112.58      6.64 o
   8   7   3        1.34        1.51     12.68 o
 -10   8   3       16.03       50.40     14.79 o
  -9   8   3        4.70       12.07      4.53 o
  -8   8   3        2.54       -0.30      3.62 o
  -7   8   3       55.66       38.03      5.43 o
  -6   8   3       53.21       53.72      8.75 o
  -5   8   3       13.74        4.83      3.92 o
  -4   8   3      126.26      137.63      6.04 o
  -3   8   3       39.45       61.27      6.94 o
  -2   8   3        4.67       -1.51      3.32 o
  -1   8   3       97.06       63.38      3.62 o
   0   8   3       11.05        6.34      2.72 o
   1   8   3      803.94      788.33     19.32 o
   2   8   3        5.11        5.43      3.32 o
   3   8   3        7.69        2.11      5.13 o
   4   8   3        3.62        4.23      4.23 o
   5   8   3      147.70      108.05     11.47 o
   6   8   3       33.37       22.94      4.83 o
   7   8   3        6.44       18.71      5.43 o
  -9   9   3       54.43       39.24      8.15 o
  -8   9   3       15.86        8.15      5.13 o
  -7   9   3        1.05        7.85      7.24 o
  -6   9   3       30.30       23.24     18.41 o
  -5   9   3       80.42       70.02      6.64 o
  -4   9   3        7.36       18.11      8.15 o
  -3   9   3        0.04        0.91      3.02 o
  -2   9   3      256.19      248.69      7.24 o
  -1   9   3       29.02       44.06      4.23 o
   0   9   3       94.48       97.79      5.43 o
   1   9   3       69.04       56.44      5.13 o
   2   9   3      510.61      519.12     17.51 o
   3   9   3       23.06       12.68      3.62 o
   4   9   3       21.01       34.71      4.23 o
   5   9   3       86.66      109.56      6.34 o
   6   9   3       20.56       33.20      5.13 o
  -8  10   3      125.41      170.52      9.96 o
  -7  10   3       21.30       22.94     14.19 o
  -6  10   3       56.03       51.31     16.60 o
  -5  10   3      105.56      100.80      7.24 o
  -4  10   3       92.39       83.90      6.64 o
  -3  10   3        5.03       -1.51      6.64 o
  -2  10   3       41.54       44.67      7.85 o
  -1  10   3       64.58       41.35      5.73 o
   0  10   3      124.62      140.64      8.75 o
   1  10   3       76.15       56.74      6.34 o
   2  10   3       35.39       36.82      9.96 o
   3  10   3        6.64       15.69      8.45 o
   4  10   3      105.34      114.39      8.45 o
   5  10   3        0.08        5.43      9.36 o
  -6  11   3       31.49        5.73      6.94 o
  -5  11   3        4.59        7.55      9.36 o
  -4  11   3        0.68        5.13      8.45 o
  -3  11   3       65.37       32.60      6.64 o
  -2  11   3        0.86       14.79     10.26 o
  -1  11   3       53.96       28.97     16.30 o
   0  11   3        4.71        4.23      8.75 o
   1  11   3        4.89       16.90      5.73 o
   2  11   3       75.57       77.26      8.75 o
   3  11   3        0.11       10.87      6.94 o
  -4  12   3       73.31      100.20     12.37 o
  -1  12   3        8.28        8.75      5.73 o
   0  12   3       12.94       52.82      9.96 o
   1  12   3       20.39       54.02      9.96 o
   1 -13   4       84.41       95.67     13.28 o
   2 -13   4       12.46       32.60     10.26 o
  -3 -12   4        1.31        1.51      6.34 o
  -2 -12   4       16.98       21.13      5.43 o
  -1 -12   4        1.63        6.34      4.83 o
   0 -12   4       10.19       11.47     11.47 o
   1 -12   4       35.96       37.73      5.13 o
   2 -12   4        8.61       23.54      7.85 o
   3 -12   4       15.45       25.96      6.04 o
   4 -12   4       51.70       17.20      5.43 o
   5 -12   4       53.43       62.17     13.88 o
   6 -12   4       54.47       63.38     22.33 o
  -5 -11   4       10.40       32.29      6.94 o
  -4 -11   4        0.00       -1.51      4.23 o
  -3 -11   4        2.60        6.64     14.19 o
  -2 -11   4       29.49       35.01      5.73 o
  -1 -11   4       14.13        6.94      5.43 o
   0 -11   4      160.65      216.10     11.77 o
   1 -11   4       61.78       68.21      6.04 o
   2 -11   4       22.43        4.23      4.83 o
   3 -11   4       87.17       85.41      8.75 o
   4 -11   4       53.63       37.73      6.94 o
   5 -11   4       84.88      124.04      9.36 o
   6 -11   4      126.59       93.56     16.00 o
   7 -11   4       12.30        1.51      9.96 o
  -6 -10   4        0.65        4.53      4.83 o
  -5 -10   4      230.57      228.77     11.47 o
  -4 -10   4        0.32       22.64      6.94 o
  -3 -10   4       15.04       12.98      5.13 o
  -2 -10   4      115.18      143.96      8.15 o
  -1 -10   4        0.21        9.36      4.23 o
   0 -10   4      344.43      354.33     12.68 o
   1 -10   4      308.25      280.08      9.05 o
   2 -10   4      177.38      159.05      6.64 o
   3 -10   4        2.06        3.92     11.47 o
   4 -10   4      162.60      140.95      8.15 o
   5 -10   4       78.97       83.60     17.51 o
   6 -10   4       50.61       42.86      6.34 o
   7 -10   4        9.16       11.17      5.73 o
   8 -10   4       50.75       67.61      6.94 o
  -7  -9   4       15.53       24.75      7.24 o
  -6  -9   4       66.14       52.52      5.73 o
  -5  -9   4      112.78       84.81     24.75 o
  -4  -9   4        5.79       15.39      5.13 o
  -3  -9   4       78.27       66.10      5.43 o
  -2  -9   4        3.91       16.90      5.73 o
  -1  -9   4      497.85      515.49     16.60 o
   0  -9   4      753.78      752.72     18.41 o
   1  -9   4      111.37      154.83      6.34 o
   2  -9   4       34.18       38.93      3.92 o
   3  -9   4        0.48        6.04      3.02 o
   4  -9   4       85.33       55.84      6.34 o
   5  -9   4      178.33      192.56      9.66 o
   6  -9   4       77.79       78.47      6.64 o
   7  -9   4        8.02       21.13      5.43 o
   8  -9   4       78.45       79.07     13.28 o
   9  -9   4      104.27      107.75      7.55 o
  -8  -8   4       49.91       70.32      7.85 o
  -7  -8   4       20.11       25.35      4.83 o
  -6  -8   4        1.66       -5.43      5.43 o
  -5  -8   4       92.91       92.35      6.64 o
  -4  -8   4       52.51       40.44      6.64 o
  -3  -8   4       48.85       64.59      6.04 o
  -2  -8   4       13.45       24.14      5.13 o
  -1  -8   4       95.91       94.47      6.34 o
   0  -8   4      227.75      256.24     10.26 o
   1  -8   4      651.16      636.22     15.69 o
   2  -8   4        3.65       -1.81      2.72 o
   3  -8   4        5.05        2.11      3.02 o
   4  -8   4      382.32      389.94     13.88 o
   5  -8   4       31.15       45.57      6.34 o
   6  -8   4        0.83        1.81      3.62 o
   7  -8   4       11.72        6.04      6.04 o
   8  -8   4       17.06       -5.73      5.73 o
   9  -8   4        4.17       11.17      5.43 o
  10  -8   4        5.49       -2.72      4.83 o
  -9  -7   4       78.92       89.94      8.15 o
  -8  -7   4        0.87        2.72      5.13 o
  -7  -7   4       15.95       33.50      5.13 o
  -6  -7   4       16.61       27.77      8.45 o
  -5  -7   4        0.16        4.23      5.13 o
  -4  -7   4       33.84       40.14      5.73 o
  -3  -7   4        2.49       14.49      4.83 o
  -2  -7   4       50.89       48.29      5.73 o
  -1  -7   4       21.08       17.51      2.41 o
   0  -7   4       54.46       44.37      3.02 o
   1  -7   4       12.34       12.68      4.23 o
   2  -7   4      196.95      219.11      7.24 o
   3  -7   4        0.67        9.36      3.32 o
   4  -7   4        2.08        1.81      2.72 o
   5  -7   4       27.63       36.82      5.43 o
   6  -7   4       30.24       19.62      4.83 o
   7  -7   4      203.23      199.50      7.85 o
   8  -7   4      299.12      275.55      9.05 o
   9  -7   4       22.64        5.43      5.73 o
  10  -7   4        7.17        8.75     11.47 o
 -10  -6   4       55.55      105.63     11.77 o
  -9  -6   4       30.11       19.62      6.04 o
  -8  -6   4       11.45       16.90      3.92 o
  -7  -6   4       17.28        3.62      3.92 o
  -6  -6   4       18.23       21.73      4.23 o
  -5  -6   4      170.58      207.34      8.75 o
  -4  -6   4        1.46       -1.81      3.02 o
  -3  -6   4      432.04      466.30     14.79 o
  -2  -6   4        0.53        1.81      2.41 o
  -1  -6   4      342.16      298.79      7.24 o
   0  -6   4       49.94       54.93      3.02 o
   1  -6   4       12.29       19.01      2.41 o
   2  -6   4       16.50        6.94      2.11 o
   3  -6   4      686.00      754.53     15.39 o
   4  -6   4       16.90       10.87      2.41 o
   5  -6   4      224.10      250.50      8.75 o
   6  -6   4        7.75       10.26      3.02 o
   7  -6   4        3.26       13.58      6.64 o
   8  -6   4      232.17      205.84      7.85 o
   9  -6   4       62.01       86.32      7.24 o
  10  -6   4        2.98       17.51      6.04 o
  11  -6   4       47.13       48.59      8.15 o
 -10  -5   4      117.04      122.54     11.47 o
  -9  -5   4       48.13       42.86      7.55 o
  -8  -5   4        7.38       11.77      6.34 o
  -7  -5   4       71.01       87.53      5.73 o
  -6  -5   4       79.02       99.60      6.64 o
  -5  -5   4        7.59        2.11      6.04 o
  -4  -5   4       64.81       76.36      5.13 o
  -3  -5   4        0.00        3.02      6.94 o
  -2  -5   4      114.12      146.98      6.34 o
  -1  -5   4        0.33        8.75      3.62 o
   0  -5   4     1303.43     1286.92     24.75 o
   1  -5   4      863.00      726.76     14.79 o
   2  -5   4      757.30      665.19     13.58 o
   3  -5   4      203.63      207.65      5.43 o
   4  -5   4      910.90      773.54     15.69 o
   5  -5   4      318.76      277.97      8.45 o
   6  -5   4      501.87      483.80     12.98 o
   7  -5   4        2.61        3.32      4.53 o
   8  -5   4      373.05      383.30     24.14 o
   9  -5   4      102.21      105.94     12.37 o
  10  -5   4        0.43        0.60      9.66 o
  11  -5   4       93.18       86.62     12.37 o
 -11  -4   4        7.55       14.79     10.26 o
 -10  -4   4       88.48       98.39     11.47 o
  -9  -4   4       13.43       25.05      8.15 o
  -8  -4   4       50.96       73.64      6.64 o
  -7  -4   4      563.25      562.88     17.51 o
  -6  -4   4     1250.37     1274.85     34.10 o
  -5  -4   4      423.71      395.07     14.49 o
  -4  -4   4       34.30       54.63      4.23 o
  -3  -4   4      145.87       77.26      4.53 o
  -2  -4   4     5002.23     4640.35    115.59 o
  -1  -4   4      108.13      146.08      8.75 o
   0  -4   4       89.92       46.78      3.02 o
   1  -4   4        3.14        5.73      1.81 o
   2  -4   4      181.74      239.34      5.73 o
   3  -4   4     1517.45     1688.94     31.69 o
   4  -4   4       10.16       16.60      1.81 o
   5  -4   4      100.84       84.51      3.32 o
   6  -4   4       42.56       93.86      4.53 o
   7  -4   4        4.74        9.05      3.32 o
   8  -4   4       20.57       31.99      5.73 o
   9  -4   4      167.20      157.55      8.45 o
  10  -4   4        0.26       -3.32      4.83 o
  11  -4   4       48.01       60.36     10.56 o
 -11  -3   4        1.72        9.36      6.04 o
 -10  -3   4      125.19      112.58     10.26 o
  -9  -3   4      257.09      187.12     12.68 o
  -8  -3   4      102.91      104.43     15.09 o
  -7  -3   4      227.96      267.71     10.56 o
  -6  -3   4       65.13       92.66     11.77 o
  -5  -3   4        5.50       12.37      2.41 o
  -4  -3   4      431.13      349.50      9.05 o
  -3  -3   4     1664.02     1485.21     38.63 o
  -2  -3   4        7.54       25.65      3.32 o
  -1  -3   4      642.21      658.55     18.11 o
   0  -3   4      452.79      461.47     13.28 o
   1  -3   4     3289.30     3388.13    155.43 o
   2  -3   4      277.71      145.47      4.53 o
   3  -3   4      458.33      428.87     10.26 o
   4  -3   4       90.17       61.87      2.72 o
   5  -3   4      344.44      304.23      6.94 o
   6  -3   4       24.93       27.16      3.92 o
   7  -3   4       77.13       65.49     11.47 o
   8  -3   4       68.68       54.02      8.75 o
   9  -3   4        0.20       12.07      9.66 o
  10  -3   4        2.92       -6.04      6.04 o
  11  -3   4        1.51       -4.53      4.83 o
 -10  -2   4       64.93       59.15      8.15 o
  -9  -2   4      150.80      146.98     10.87 o
  -8  -2   4      213.75      217.00     12.68 o
  -7  -2   4       24.33       19.92      3.62 o
  -6  -2   4      416.57      395.98     10.26 o
  -5  -2   4       44.37       80.89      3.62 o
  -4  -2   4       17.10       20.52      3.32 o
  -3  -2   4      306.50      160.26      4.23 o
  -2  -2   4     1344.26     1184.61     22.64 o
  -1  -2   4        2.71        9.05      2.72 o
   0  -2   4       32.18       17.20      1.81 o
   1  -2   4     1866.83     1655.43     33.50 o
   2  -2   4      260.75      265.90      6.64 o
   3  -2   4      461.96      466.60     10.56 o
   4  -2   4     1865.63     2024.55     43.16 o
   5  -2   4        0.33       -1.51      2.11 o
   6  -2   4      428.49      586.12     14.19 o
   7  -2   4       60.02       66.40      9.36 o
   8  -2   4      101.21       91.45     13.28 o
   9  -2   4       10.51       31.99      8.15 o
  10  -2   4       87.39       77.87      8.75 o
  11  -2   4      141.14      160.87     14.19 o
 -11  -1   4       62.79       73.34     10.26 o
 -10  -1   4       14.89        5.13      6.94 o
  -9  -1   4        5.31       19.01      7.24 o
  -8  -1   4       18.64       10.87      6.04 o
  -7  -1   4      466.09      474.45     10.56 o
  -6  -1   4      464.64      538.13     11.47 o
  -5  -1   4      568.82      484.41     10.26 o
  -4  -1   4     2573.62     2926.97     54.02 o
  -3  -1   4     1746.11     1540.44     28.97 o
  -2  -1   4      121.64      166.00      4.83 o
  -1  -1   4      246.31      218.51      5.13 o
   0  -1   4       40.34       62.47      3.02 o
   1  -1   4     1608.25     1288.73     33.20 o
   2  -1   4      785.33      773.84     20.52 o
   3  -1   4      297.55      325.96      9.96 o
   4  -1   4      269.84      236.62      8.15 o
   5  -1   4      623.03      708.05     16.30 o
   6  -1   4      173.55      177.16      7.55 o
   7  -1   4        3.22        8.75      5.73 o
   8  -1   4      310.08      310.26     16.00 o
   9  -1   4       43.83       50.40      8.15 o
  10  -1   4        8.50       16.90      6.34 o
  11  -1   4        0.07        3.92      6.94 o
 -12   0   4       52.20       55.53     10.56 o
 -11   0   4       20.93       26.86      6.94 o
 -10   0   4       36.30       29.88      6.34 o
  -9   0   4      121.63      118.91      7.55 o
  -8   0   4       41.08       27.77      3.62 o
  -7   0   4       10.01        9.05      4.83 o
  -6   0   4      391.99      397.49      9.05 o
  -5   0   4       14.39       35.31      2.41 o
  -4   0   4      633.54      536.92     11.17 o
  -3   0   4      270.61      236.32      5.73 o
  -2   0   4     3818.59     3983.91     63.38 o
  -1   0   4     6118.38     6191.36     98.09 o
   0   0   4     8754.18     8403.03    151.81 o
   1   0   4      480.97      506.74     11.77 o
   2   0   4     1488.93     1532.60     38.93 o
   3   0   4     1180.43     1301.11     33.50 o
   4   0   4       26.07       19.01      2.41 o
   5   0   4      935.60     1111.57     24.75 o
   6   0   4      243.06      273.74      7.55 o
   7   0   4       85.21       80.58      5.13 o
   8   0   4        0.38        4.23      5.13 o
   9   0   4       88.55       89.34      9.36 o
  10   0   4      175.31      195.57     14.49 o
  11   0   4       84.36       55.23      7.85 o
 -12   1   4        3.04       -5.73      5.73 o
 -11   1   4        9.12       -1.51      6.94 o
 -10   1   4       53.97       45.27      6.04 o
  -9   1   4      147.55      160.56      6.64 o
  -8   1   4        3.54        7.55      4.23 o
  -7   1   4      431.78      447.59     12.07 o
  -6   1   4        5.51        9.66      2.72 o
  -5   1   4      860.64      960.97     18.71 o
  -4   1   4       41.06       60.06      2.72 o
  -3   1   4     1032.92     1030.99     17.20 o
  -2   1   4       19.91       32.90      1.81 o
  -1   1   4       44.57       52.52      2.11 o
   0   1   4        0.84        1.81      1.81 o
   1   1   4      868.61      975.76     18.71 o
   2   1   4        9.77       43.16      3.02 o
   3   1   4       69.91       36.82      3.32 o
   4   1   4      153.08      186.52      6.94 o
   5   1   4      223.54      199.20      6.04 o
   6   1   4       14.71       21.73      3.62 o
   7   1   4       54.11       44.97      4.53 o
   8   1   4      116.39      107.44      9.66 o
   9   1   4        0.42        4.23      4.83 o
  10   1   4        0.01       24.45      7.55 o
  11   1   4       26.62       20.82      9.05 o
 -12   2   4        0.79       25.65      9.05 o
 -11   2   4       86.40       69.11     20.52 o
 -10   2   4       56.78       48.29      4.53 o
  -9   2   4      388.81      408.05     12.07 o
  -8   2   4      210.99      229.98      7.85 o
  -7   2   4       46.45       34.10      3.62 o
  -6   2   4      766.87      868.61     20.52 o
  -5   2   4       50.22       67.00      4.83 o
  -4   2   4     3781.33     4082.60     65.19 o
  -3   2   4      634.19      785.61     15.39 o
  -2   2   4      287.53      257.75      6.04 o
  -1   2   4      162.98      222.43      5.13 o
   0   2   4      397.02      363.98      7.85 o
   1   2   4        2.17       -0.91      1.51 o
   2   2   4      149.98      241.15      5.73 o
   3   2   4       38.51       42.86      4.53 o
   4   2   4       80.15       94.47      5.13 o
   5   2   4       35.03       29.88      3.92 o
   6   2   4      116.82      104.43      5.73 o
   7   2   4        9.33       13.58      3.92 o
   8   2   4        6.60       -1.81      5.73 o
   9   2   4        0.16       17.20      5.73 o
  10   2   4        8.99        9.66      5.73 o
  11   2   4      116.30      134.91     12.68 o
 -12   3   4        1.91       35.61     11.47 o
 -11   3   4      244.73      317.20     13.58 o
 -10   3   4       62.73       59.76      5.13 o
  -9   3   4      248.98      285.82      9.36 o
  -8   3   4      165.13      180.78      7.55 o
  -7   3   4       73.65       63.68      4.53 o
  -6   3   4       58.42       51.31      3.92 o
  -5   3   4       28.11       21.13      3.32 o
  -4   3   4      738.50      669.12     11.77 o
  -3   3   4       50.44       42.25      2.41 o
  -2   3   4        5.09        3.62      2.41 o
  -1   3   4       65.62       64.89      2.72 o
   0   3   4       20.54       27.16      2.11 o
   1   3   4      102.60       74.55      4.83 o
   2   3   4       35.26       27.46      2.41 o
   3   3   4      667.69      675.15     16.00 o
   4   3   4       17.03       26.86      3.02 o
   5   3   4        4.58        2.41      3.32 o
   6   3   4      271.88      284.00     10.26 o
   7   3   4       24.13       21.13      4.23 o
   8   3   4        5.70        7.55      4.83 o
   9   3   4       34.04       21.13      7.85 o
  10   3   4        9.03        7.24      5.43 o
 -11   4   4      230.59      210.36     25.65 o
 -10   4   4        5.79        1.81      9.05 o
  -9   4   4       48.00       65.79      4.53 o
  -8   4   4        1.57       15.69      6.04 o
  -7   4   4        7.50       11.47      5.73 o
  -6   4   4      160.04      146.38      5.73 o
  -5   4   4      157.49      169.32      6.04 o
  -4   4   4        2.48        4.53      2.11 o
  -3   4   4     1489.25     1424.85     27.16 o
  -2   4   4      132.69      117.10      3.92 o
  -1   4   4      394.67      452.42      9.66 o
   0   4   4        4.44        0.00      1.81 o
   1   4   4      144.19      146.08      4.53 o
   2   4   4       92.79      112.88      3.92 o
   3   4   4       18.72       20.52      2.41 o
   4   4   4      386.71      412.88     10.87 o
   5   4   4        0.16        6.94      3.92 o
   6   4   4       45.46       42.86      4.53 o
   7   4   4        9.71        9.66     11.47 o
   8   4   4       58.47       57.95     10.87 o
   9   4   4       89.31       86.92      7.24 o
  10   4   4       16.91       12.98      8.75 o
 -11   5   4        9.15        5.73      5.43 o
 -10   5   4        0.12        4.53      3.92 o
  -9   5   4        2.10        0.91      3.62 o
  -8   5   4       87.97       91.15      5.73 o
  -7   5   4      410.44      366.40     14.19 o
  -6   5   4      245.63      205.23      7.85 o
  -5   5   4      163.24      125.86      5.43 o
  -4   5   4      432.13      424.35      9.36 o
  -3   5   4      163.96      181.69      6.04 o
  -2   5   4      382.44      387.83      8.75 o
  -1   5   4        7.91       10.56      2.11 o
   0   5   4      126.15      108.05      3.92 o
   1   5   4       20.94       16.60      2.41 o
   2   5   4      361.40      302.11      7.24 o
   3   5   4        0.98       -0.91      2.72 o
   4   5   4        0.22        2.72      3.62 o
   5   5   4      483.90      454.53     12.07 o
   6   5   4      226.93      207.65      9.05 o
   7   5   4      165.66      144.57      7.55 o
   8   5   4       19.66       12.68     15.39 o
   9   5   4       14.74       15.69      6.34 o
 -11   6   4       87.34      109.26      6.04 o
 -10   6   4      100.35       76.66     13.28 o
  -9   6   4      339.52      434.00     13.88 o
  -8   6   4        0.00       15.39      7.55 o
  -7   6   4        5.07        3.92      5.13 o
  -6   6   4       41.41       56.74      6.04 o
  -5   6   4      524.78      478.07     15.69 o
  -4   6   4        0.13        4.53      3.32 o
  -3   6   4       19.20       19.62      4.23 o
  -2   6   4        0.09       -0.60      2.11 o
  -1   6   4       24.54       15.69      2.41 o
   0   6   4       19.97       13.88      2.41 o
   1   6   4       64.51       53.12      3.32 o
   2   6   4       38.79       38.03      7.24 o
   3   6   4      202.34      169.01      6.94 o
   4   6   4      150.84      129.78      5.73 o
   5   6   4       87.06       76.96      5.13 o
   6   6   4        2.15        3.62      4.83 o
   7   6   4       21.66        6.34      3.92 o
   8   6   4        0.06       14.79      7.24 o
   9   6   4        0.00       14.49      8.15 o
 -10   7   4        1.01       13.58      9.36 o
  -9   7   4        2.72        2.72      9.05 o
  -8   7   4      170.81      127.67      6.34 o
  -7   7   4      269.91      217.00     10.56 o
  -6   7   4        6.58        2.72      2.72 o
  -5   7   4      493.19      463.28     13.28 o
  -4   7   4      179.15      204.33      7.24 o
  -3   7   4      302.36      278.57      8.15 o
  -2   7   4       53.46       48.89      3.92 o
  -1   7   4      351.54      301.21      7.85 o
   0   7   4      166.94      198.59      6.04 o
   1   7   4       57.51       59.76      4.53 o
   2   7   4       91.22       74.85      5.73 o
   3   7   4        0.25       -2.72      6.64 o
   4   7   4       59.17       53.72      5.43 o
   5   7   4       81.06       61.87      8.15 o
   6   7   4       90.55      100.50      6.04 o
   7   7   4       32.30       51.61     11.17 o
   8   7   4       60.00       48.89      6.34 o
  -9   8   4       15.27        9.66     15.69 o
  -8   8   4       31.62       40.14      8.15 o
  -7   8   4        6.95       20.52      5.13 o
  -6   8   4       14.62       23.24      4.23 o
  -5   8   4       14.76        9.96      3.92 o
  -4   8   4       23.25       25.05      4.53 o
  -3   8   4      141.27      163.28      6.34 o
  -2   8   4       28.31       18.11      3.62 o
  -1   8   4       24.43       10.26      2.72 o
   0   8   4       19.29       12.98      4.83 o
   1   8   4      177.67      166.60      8.45 o
   2   8   4        8.57        9.66      5.43 o
   3   8   4        0.40        2.41      5.73 o
   4   8   4        2.49        0.30      4.23 o
   5   8   4       80.28       60.66      6.94 o
   6   8   4       14.92       26.86      9.96 o
   7   8   4       60.44       48.59     14.79 o
  -9   9   4        8.96       35.92     11.17 o
  -8   9   4       55.81       72.43     15.09 o
  -7   9   4       15.84        3.02      5.43 o
  -5   9   4        5.51       14.49      4.53 o
  -4   9   4       62.94       55.23      8.75 o
  -3   9   4        6.64       34.71      9.36 o
  -2   9   4      556.73      515.80     14.19 o
  -1   9   4       50.77       47.99      4.23 o
   0   9   4        0.06       16.90      9.96 o
   1   9   4       27.39       26.26      6.04 o
   2   9   4        3.70        2.11      4.83 o
   3   9   4       29.43       28.97      7.85 o
   4   9   4        3.26       -0.30      6.94 o
   5   9   4        0.83       10.87      5.43 o
   6   9   4      619.87      586.42     33.50 o
  -7  10   4        6.59       23.24      7.55 o
  -6  10   4        8.42        1.81      5.13 o
  -5  10   4       53.62       35.01      9.05 o
  -4  10   4       27.29       19.62     10.56 o
  -3  10   4       76.59      123.74      8.45 o
  -2  10   4      176.17      151.51      6.94 o
  -1  10   4        1.11       -3.62      7.85 o
   0  10   4        0.00        6.04      6.94 o
   1  10   4       78.17       77.87      7.55 o
   2  10   4       65.39       88.73     11.47 o
   3  10   4       83.67       62.78      7.55 o
   4  10   4        0.18       -0.91      7.85 o
   5  10   4       29.35       44.06      7.55 o
  -6  11   4       50.77       81.49      8.75 o
  -5  11   4        9.89       23.24      9.66 o
  -4  11   4       11.92        3.92      4.23 o
  -3  11   4       17.83       18.71      5.43 o
  -2  11   4        1.05       28.07     11.17 o
  -1  11   4      207.05      191.35     10.56 o
   0  11   4        0.16       -4.83      4.83 o
   1  11   4       65.22       74.55      8.15 o
   2  11   4       74.89       92.35      8.45 o
   3  11   4        6.37       30.78      8.75 o
   1 -13   5       71.79       61.27     12.07 o
   2 -13   5        3.96       35.01     12.07 o
  -3 -12   5      468.73      473.54     17.20 o
  -2 -12   5        2.65        8.15     12.37 o
  -1 -12   5       15.14       22.94      8.75 o
   0 -12   5       47.13       53.42      7.55 o
   1 -12   5       18.59       17.20      8.45 o
   2 -12   5       19.65       12.37      4.83 o
   3 -12   5       16.35       40.14      5.43 o
   4 -12   5       12.87       17.51      8.75 o
   5 -12   5        5.98       28.37      7.85 o
  -5 -11   5        7.77       18.41     18.11 o
  -4 -11   5        0.47        6.94     11.17 o
  -3 -11   5        0.60        5.73      5.13 o
  -2 -11   5       13.30        5.43      6.94 o
  -1 -11   5        5.56       22.94      9.66 o
   0 -11   5      118.27      142.76     10.87 o
   1 -11   5      413.75      396.28     11.47 o
   2 -11   5      266.14      294.57      9.36 o
   3 -11   5        0.27       -1.81      5.43 o
   4 -11   5      186.53      141.25     15.09 o
   5 -11   5       11.89       25.05      6.64 o
   6 -11   5      100.31      115.59     22.64 o
   7 -11   5        2.03        6.64      9.05 o
  -6 -10   5       29.38       18.71      5.13 o
  -5 -10   5        8.76        3.32      9.05 o
  -4 -10   5      115.10      151.51     10.87 o
  -3 -10   5        0.02        0.91      6.94 o
  -2 -10   5       17.59       30.48      6.04 o
  -1 -10   5       42.34       18.41      6.64 o
   0 -10   5      242.73      255.03     19.01 o
   1 -10   5       12.92        3.62      2.72 o
   2 -10   5      449.33      434.31     12.07 o
   3 -10   5      242.36      224.25      9.96 o
   4 -10   5      156.71      168.41      9.05 o
   5 -10   5        0.40       13.58      5.73 o
   6 -10   5        3.87       28.07      7.24 o
   8 -10   5        9.85        3.62      4.83 o
  -7  -9   5       52.42       49.50     12.98 o
  -6  -9   5       12.64       14.19     11.77 o
  -5  -9   5        3.58       -2.72      4.53 o
  -4  -9   5      303.61      281.29     11.77 o
  -3  -9   5      989.99     1056.94     30.18 o
  -2  -9   5        4.13       10.26      3.92 o
  -1  -9   5      480.29      558.65     17.51 o
   0  -9   5       60.29       69.42      6.94 o
   1  -9   5      368.94      417.10     11.47 o
   2  -9   5        5.15       11.47      3.62 o
   3  -9   5      283.63      288.83      9.05 o
   4  -9   5      105.29       93.86      6.94 o
   5  -9   5      228.70      184.10      9.36 o
   6  -9   5       35.54       50.10      6.64 o
   7  -9   5        2.11        6.34      5.13 o
   8  -9   5       58.86       77.57     16.90 o
   9  -9   5        0.87        5.13      4.83 o
  -8  -8   5        0.15        8.75      4.53 o
  -7  -8   5       11.29       15.69     11.17 o
  -6  -8   5        5.04       -0.60      5.43 o
  -5  -8   5        3.48        5.13      4.83 o
  -4  -8   5      160.02      190.14      9.05 o
  -3  -8   5       51.42       28.97      4.53 o
  -2  -8   5      317.07      361.27     12.98 o
  -1  -8   5      225.42      168.71      6.34 o
   0  -8   5        0.11        1.81      2.72 o
   1  -8   5      188.17      211.87      7.24 o
   2  -8   5      140.52      150.00      6.04 o
   3  -8   5       22.47       13.58      2.72 o
   4  -8   5       22.42       24.45      5.43 o
   5  -8   5      274.54      291.25     11.47 o
   6  -8   5      114.87      133.10      7.24 o
   7  -8   5      309.45      269.52     11.77 o
   8  -8   5       10.13        0.60      4.23 o
   9  -8   5        2.61       21.43      6.04 o
  10  -8   5       83.82       35.31     26.86 o
  -9  -7   5       71.65      106.54      8.15 o
  -8  -7   5       11.92       23.54      5.43 o
  -7  -7   5       63.62       49.50     10.26 o
  -6  -7   5      754.38      862.27     36.22 o
  -5  -7   5        1.88       14.19      4.53 o
  -4  -7   5      201.43      175.35     13.58 o
  -3  -7   5      848.62      940.44     46.78 o
  -2  -7   5       20.57       30.48      3.32 o
  -1  -7   5      191.47      194.06      9.96 o
   0  -7   5       19.72       20.52      3.32 o
   1  -7   5      559.77      581.89     14.49 o
   2  -7   5        2.12        8.75      4.53 o
   3  -7   5      236.02      187.73      6.34 o
   4  -7   5      531.15      522.44     13.28 o
   5  -7   5      280.08      257.75     10.56 o
   6  -7   5       45.79       37.73      6.64 o
   7  -7   5      226.37      204.93      9.36 o
   8  -7   5       58.37       79.07     16.90 o
   9  -7   5        7.85       24.14     18.11 o
  10  -7   5        8.19       37.73      6.94 o
 -10  -6   5       75.90       53.12      8.15 o
  -9  -6   5       57.16       62.78      5.43 o
  -8  -6   5        1.66       -3.62      3.62 o
  -7  -6   5      210.41      224.25      9.96 o
  -6  -6   5       86.78       67.30      6.04 o
  -5  -6   5      244.35      197.38      9.66 o
  -4  -6   5       95.90      119.52      6.64 o
  -3  -6   5      898.56      844.17     24.75 o
  -2  -6   5       29.90       49.50      3.92 o
  -1  -6   5     1770.54     1719.72     37.42 o
   0  -6   5       60.93       51.61      3.02 o
   1  -6   5      131.02      114.99      3.92 o
   2  -6   5      797.56      899.40     17.81 o
   3  -6   5        9.99       17.20      2.41 o
   4  -6   5      914.84      872.23     17.51 o
   5  -6   5      822.11      718.31     17.81 o
   6  -6   5        1.91       -2.11      2.72 o
   7  -6   5       30.86       27.16      3.62 o
   8  -6   5       40.84       30.48     11.47 o
   9  -6   5       33.17       61.57      6.64 o
  10  -6   5        0.99       12.37     11.47 o
  11  -6   5        5.75        4.53      6.64 o
 -10  -5   5        4.18       23.24      8.45 o
  -9  -5   5        2.16       -4.53      5.13 o
  -8  -5   5        3.48       10.26      4.23 o
  -7  -5   5       77.09       72.74      6.34 o
  -6  -5   5      140.08      135.51      6.94 o
  -5  -5   5       45.51       57.34      7.55 o
  -4  -5   5      477.25      459.36     14.49 o
  -3  -5   5        1.22        3.62      4.53 o
  -2  -5   5      249.34      271.03      9.96 o
  -1  -5   5      216.76      281.89      7.55 o
   0  -5   5     1987.56     1898.39     40.44 o
   1  -5   5     1207.21     1140.85     25.05 o
   2  -5   5     1827.10     1700.10     31.99 o
   3  -5   5        0.25        4.23      1.81 o
   4  -5   5      148.55      133.70      4.23 o
   5  -5   5      105.02      100.80      4.83 o
   6  -5   5      922.16      906.94     21.73 o
   7  -5   5      246.74      237.22      9.96 o
   8  -5   5       72.39       38.63      4.83 o
   9  -5   5        0.21       -4.23      4.23 o
  10  -5   5       10.16       12.98      6.94 o
  11  -5   5       47.64       47.99      8.15 o
 -10  -4   5        1.15       -5.73      8.15 o
  -8  -4   5      223.08      252.31      9.96 o
  -7  -4   5      344.80      377.87     12.68 o
  -6  -4   5        1.34        0.30      3.92 o
  -5  -4   5       62.34       60.66     11.17 o
  -4  -4   5        0.58       18.41      8.45 o
  -3  -4   5      226.69      201.01      7.85 o
  -2  -4   5      164.47       78.17      4.83 o
  -1  -4   5      355.67      293.36     16.60 o
   0  -4   5       26.57        8.15      3.02 o
   1  -4   5      430.71      400.20     12.07 o
   2  -4   5      171.87      204.33      7.24 o
   4  -4   5      300.62      224.55      6.64 o
   5  -4   5      422.31      492.56     12.07 o
   6  -4   5       36.19       27.77      4.53 o
   7  -4   5      234.63      239.03      9.96 o
   8  -4   5      145.26      106.84      8.75 o
   9  -4   5       95.48      103.52      7.24 o
  10  -4   5       47.22       53.72     16.60 o
  11  -4   5      113.08      159.36     13.88 o
 -11  -3   5       52.43       45.27      8.15 o
 -10  -3   5       69.70       86.62      9.05 o
  -9  -3   5      103.56       79.98      8.45 o
  -8  -3   5      323.51      328.07     28.97 o
  -7  -3   5        8.22       11.17      3.92 o
  -6  -3   5     1537.33     1493.06     39.54 o
  -5  -3   5     3213.68     3373.04     70.93 o
  -4  -3   5     3079.78     3164.19     66.70 o
  -3  -3   5     1546.92     1971.43     50.40 o
  -2  -3   5     1753.88     1676.86     43.16 o
  -1  -3   5       64.43       53.72      3.62 o
   0  -3   5        0.27       15.39      2.72 o
   1  -3   5      111.73      121.03      5.13 o
   2  -3   5       91.63       94.77      6.64 o
   3  -3   5      943.75      791.05     16.90 o
   4  -3   5      317.75      337.42      7.55 o
   5  -3   5      201.82      230.89      5.73 o
   6  -3   5      171.49      147.59      7.24 o
   7  -3   5        6.50       12.07      6.34 o
   8  -3   5       53.02       52.21      8.15 o
   9  -3   5      103.81       98.69      6.94 o
  10  -3   5        1.55       -5.73      5.73 o
  11  -3   5        5.98       24.45      6.34 o
 -11  -2   5        0.36       25.05     10.26 o
 -10  -2   5        3.28       -4.23      6.94 o
  -9  -2   5      501.03      442.46     21.13 o
  -8  -2   5      561.17      555.63     24.45 o
  -7  -2   5     1715.93     1720.02     44.97 o
  -6  -2   5      627.81      632.29     13.28 o
  -5  -2   5      823.78      795.88     16.00 o
  -4  -2   5       19.39       43.46      2.41 o
  -3  -2   5        1.77       11.47      2.11 o
  -2  -2   5      322.73      174.15      4.53 o
  -1  -2   5      173.14      111.07      3.92 o
   0  -2   5      161.11      128.27      3.92 o
   1  -2   5      260.28      236.62      5.43 o
   2  -2   5     1415.97     1237.73     25.65 o
   3  -2   5      877.44     1034.31     21.73 o
   4  -2   5     2905.11     3842.66     80.58 o
   5  -2   5       96.31      126.76      4.83 o
   6  -2   5       88.63      130.68      4.83 o
   7  -2   5       39.49       49.80      4.53 o
   8  -2   5      245.33      240.85      7.85 o
   9  -2   5      338.26      302.72     16.90 o
  10  -2   5       13.32        4.83      5.43 o
  11  -2   5       86.76      105.94     12.37 o
 -11  -1   5        8.95       -1.21      5.13 o
 -10  -1   5       11.51       17.51      6.64 o
  -9  -1   5      370.79      392.35     19.92 o
  -8  -1   5      248.81      240.24     15.39 o
  -7  -1   5        0.42        0.30      2.41 o
  -6  -1   5      217.99      175.35      5.43 o
  -5  -1   5      388.54      440.34      9.66 o
  -4  -1   5       77.53      115.59      3.62 o
  -3  -1   5      239.12      227.57      5.43 o
  -2  -1   5      531.23      614.19     12.37 o
  -1  -1   5      463.62      513.38      9.05 o
   0  -1   5       20.97       25.05      1.81 o
   1  -1   5      345.90      359.76      8.75 o
   2  -1   5      806.82      740.64     19.92 o
   3  -1   5      736.86      822.74     32.29 o
   4  -1   5        0.00        5.13      3.62 o
   5  -1   5        0.88        4.23      3.02 o
   6  -1   5        0.43        5.13      2.72 o
   7  -1   5      108.13      103.52      5.73 o
   8  -1   5      129.95      142.45     10.26 o
   9  -1   5      151.26      153.02     11.47 o
  10  -1   5       43.13       48.29      8.45 o
  11  -1   5        6.29       18.71      7.55 o
 -11   0   5        0.43       12.98      7.85 o
 -10   0   5      107.63       91.45      6.34 o
  -9   0   5      233.62      241.75     10.26 o
  -8   0   5       73.89      100.20      5.13 o
  -7   0   5      517.10      568.01     14.79 o
  -6   0   5        1.17        6.34      2.72 o
  -5   0   5     1305.95     1423.95     27.16 o
  -4   0   5      192.18      169.92      4.53 o
  -3   0   5        0.13        3.92      1.81 o
  -2   0   5     2618.07     2672.24     42.86 o
  -1   0   5     1968.15     2080.38     33.50 o
   0   0   5      807.35      727.97     14.19 o
   1   0   5     1038.56     1090.14     23.54 o
   2   0   5       83.10       76.36      3.62 o
   3   0   5     1862.98     2092.76     53.12 o
   4   0   5      226.47      322.03     10.56 o
   5   0   5       24.99       30.18      3.32 o
   6   0   5      164.30      165.69     11.77 o
   7   0   5      648.36      640.44     18.71 o
   8   0   5        1.40       13.88      6.34 o
   9   0   5      393.69      367.00     18.71 o
  10   0   5        0.61        1.51      7.24 o
  11   0   5      347.26      387.22     20.52 o
 -12   1   5       54.12       47.69      8.45 o
 -11   1   5        4.15       -5.43      5.43 o
 -10   1   5        5.16        0.91      7.55 o
  -9   1   5       13.17        6.64      3.32 o
  -8   1   5      167.58      139.74      6.04 o
  -7   1   5        5.68        8.75      3.02 o
  -6   1   5       18.32        7.85      2.72 o
  -5   1   5      100.07       92.96      3.32 o
  -4   1   5       92.22       75.15      4.23 o
  -3   1   5       91.13      118.91      3.32 o
  -2   1   5       58.43       84.81      2.41 o
  -1   1   5      729.12      748.49     14.79 o
   0   1   5      218.05      250.50      7.24 o
   1   1   5      339.16      380.28      8.15 o
   2   1   5      181.71      219.72      6.34 o
   3   1   5        7.65       20.82      3.02 o
   4   1   5        4.53        1.51      3.92 o
   5   1   5     1565.36     1615.60     41.95 o
   6   1   5      154.52      156.64      6.64 o
   7   1   5      258.61      233.00      8.75 o
   8   1   5       30.35       28.37      7.24 o
   9   1   5      291.61      287.02     15.69 o
  10   1   5      166.92      127.36     11.17 o
  11   1   5       71.36       65.79     11.17 o
 -12   2   5       26.01        0.00      6.34 o
 -11   2   5       70.40       86.02      7.24 o
 -10   2   5       38.93       50.40      4.83 o
  -9   2   5        0.07       13.28      4.53 o
  -8   2   5        5.74       16.00      3.32 o
  -7   2   5      272.17      258.95      8.15 o
  -6   2   5      430.53      456.04     12.07 o
  -5   2   5      151.48      174.75      4.83 o
  -4   2   5      802.70      766.60     13.28 o
  -3   2   5     1165.75     1239.54     23.84 o
  -2   2   5     1324.89     1467.71     27.77 o
  -1   2   5       99.10       65.79      2.41 o
   0   2   5      222.70      226.96      5.43 o
   1   2   5       51.44       90.85      3.32 o
   2   2   5      232.10      334.11      7.55 o
   3   2   5     1337.39     1136.92     29.88 o
   4   2   5      598.71      604.23     24.14 o
   5   2   5       17.52       28.97      3.92 o
   6   2   5      616.88      633.50     18.41 o
   7   2   5      234.67      257.14      9.66 o
   8   2   5        1.21        5.43      4.23 o
   9   2   5        7.05       -1.81      4.83 o
  10   2   5       46.75       59.76      8.15 o
  11   2   5        7.23       -2.41      7.55 o
 -11   3   5       34.24       43.16      5.13 o
 -10   3   5      158.09      140.34      6.94 o
  -9   3   5       13.48        7.24      6.04 o
  -8   3   5      362.22      386.32     11.17 o
  -7   3   5        7.12        4.23      3.02 o
  -6   3   5      229.00      187.12      6.64 o
  -5   3   5        9.70       15.39      2.72 o
  -4   3   5        3.87        9.96      2.72 o
  -3   3   5       83.48      122.54      3.92 o
  -2   3   5      180.48      235.71      5.73 o
  -1   3   5      283.70      245.37      5.73 o
   0   3   5        5.79       12.98      3.02 o
   1   3   5       41.58       38.03      2.72 o
   2   3   5       79.61       72.74      3.62 o
   3   3   5      281.70      228.77      7.24 o
   4   3   5       46.56       38.03      3.62 o
   5   3   5      217.65      239.03      9.05 o
   6   3   5      280.24      244.77     13.88 o
   7   3   5       99.50      117.71      6.64 o
   8   3   5       15.57        3.62      3.62 o
   9   3   5       21.79       26.26      7.85 o
  10   3   5       67.90       82.39      9.05 o
 -11   4   5      207.89      248.39      9.36 o
 -10   4   5      406.05      489.54     14.19 o
  -9   4   5       19.65       16.90      4.23 o
  -8   4   5      510.35      553.22     20.52 o
  -7   4   5        2.62        6.64      3.02 o
  -6   4   5      464.44      420.12     11.47 o
  -5   4   5      109.53      116.20      6.34 o
  -4   4   5      239.42      198.29      5.43 o
  -3   4   5       90.90      106.24      4.53 o
  -2   4   5     1118.02     1165.29     22.64 o
  -1   4   5        3.18       15.69      2.11 o
   0   4   5      651.06      842.66     16.90 o
   1   4   5      140.85      137.02      4.23 o
   2   4   5      153.53      193.76      5.43 o
   3   4   5      342.30      338.33      7.85 o
   4   4   5       27.91       30.18      3.62 o
   5   4   5      409.13      402.62     12.98 o
   6   4   5        4.67        2.41      5.13 o
   7   4   5       84.10       65.49      5.73 o
   8   4   5        8.69        3.32      3.92 o
   9   4   5        1.49        4.83      5.13 o
  10   4   5       21.09       52.82     11.17 o
 -11   5   5      276.20      273.74     17.20 o
 -10   5   5        7.80        9.66     10.26 o
  -9   5   5        8.86       10.26      4.83 o
  -8   5   5      320.53      349.80     10.56 o
  -7   5   5       85.06       76.96      5.13 o
  -6   5   5      306.96      293.06      9.05 o
  -5   5   5      291.49      351.61      9.96 o
  -4   5   5       24.08       23.54      3.02 o
  -3   5   5       73.30       62.78      3.32 o
  -2   5   5      435.82      430.99      9.66 o
  -1   5   5      233.05      243.56      6.34 o
   0   5   5       74.12       79.98      3.32 o
   1   5   5        7.30        3.32      2.72 o
   2   5   5        2.94        7.24      2.72 o
   3   5   5      177.02      164.49      6.04 o
   4   5   5      234.16      185.92      6.64 o
   5   5   5      414.75      403.52     11.17 o
   6   5   5        0.21       18.71      6.64 o
   7   5   5       52.19       71.53      8.45 o
   8   5   5        0.60        6.04      4.83 o
   9   5   5      301.70      314.19     19.01 o
 -10   6   5       11.51       26.86     11.17 o
  -9   6   5      101.12      102.62      7.85 o
  -8   6   5        1.94        5.13      6.04 o
  -7   6   5       70.49       66.40      4.83 o
  -6   6   5       53.90       51.01      6.64 o
  -5   6   5        3.08        1.21      3.62 o
  -4   6   5       17.02       17.20      3.02 o
  -3   6   5      289.40      284.31      7.24 o
  -2   6   5        5.06       -1.21      3.62 o
  -1   6   5      133.47      150.30      4.83 o
   0   6   5      294.46      222.74      6.34 o
   1   6   5      323.29      303.62      7.85 o
   2   6   5        4.69       16.60      3.32 o
   3   6   5       10.07       10.87      6.04 o
   4   6   5      290.61      293.66      9.05 o
   5   6   5      541.13      527.26     14.19 o
   6   6   5      110.76      114.08     12.98 o
   7   6   5       38.23       27.16      4.83 o
   8   6   5        0.20        4.53      3.92 o
   9   6   5       11.06        7.24      6.64 o
 -10   7   5        3.85       -0.91      4.23 o
  -9   7   5       57.56       46.48      6.34 o
  -8   7   5       52.48       59.15     16.90 o
  -7   7   5        3.81        3.32      6.94 o
  -6   7   5        0.31        2.41      5.13 o
  -5   7   5       10.97        1.21      8.15 o
  -4   7   5      259.66      242.35     10.56 o
  -3   7   5      674.79      622.33     16.00 o
  -2   7   5       56.04       67.61      4.53 o
  -1   7   5       35.66       39.54      3.92 o
   0   7   5       28.91       34.71      3.92 o
   1   7   5      144.06      116.80      7.24 o
   2   7   5      247.23      302.72     11.77 o
   3   7   5      450.27      409.56     14.49 o
   4   7   5      182.26      158.45     18.41 o
   5   7   5      932.96      974.85     28.37 o
   6   7   5       10.31       -3.02      4.83 o
   7   7   5      370.73      363.38     21.43 o
   8   7   5      110.78      138.23      8.75 o
  -9   8   5        0.02       10.56      5.73 o
  -8   8   5       67.86       80.89      7.24 o
  -7   8   5        7.42        7.85      5.43 o
  -6   8   5       35.44       51.31      6.94 o
  -5   8   5      147.18      166.30      9.05 o
  -4   8   5      137.05      166.60     11.17 o
  -3   8   5      209.15      170.83      6.94 o
  -2   8   5       26.95       43.46      3.92 o
  -1   8   5       18.70       15.39      5.43 o
   0   8   5      518.85      450.00     15.69 o
   1   8   5      105.88      104.73      6.94 o
   2   8   5      134.45      180.78      9.05 o
   3   8   5        0.80       -6.64      6.64 o
   4   8   5        5.58        2.11      4.83 o
   5   8   5       40.05       34.71      8.45 o
   6   8   5       11.75       16.90      6.64 o
   7   8   5        0.55        3.92     12.37 o
  -8   9   5       21.92       20.22      8.15 o
  -7   9   5       41.31       49.20      6.64 o
  -6   9   5        9.76       11.77      5.73 o
  -5   9   5        0.00       -5.13      6.64 o
  -4   9   5        5.65       -1.51      6.34 o
  -3   9   5      381.41      293.06     12.37 o
  -2   9   5       39.44       41.65      4.23 o
  -1   9   5       14.80        7.24      5.13 o
   0   9   5      206.61      181.69      9.36 o
   1   9   5      117.25      131.29     11.17 o
   2   9   5        0.73       -1.81      6.34 o
   3   9   5       23.31       34.41      7.24 o
   4   9   5       52.14       45.27     12.07 o
   5   9   5        7.36        1.21      4.23 o
   6   9   5      149.88      169.92     10.87 o
  -7  10   5      135.08      124.04      9.96 o
  -6  10   5        1.23       24.14      9.36 o
  -5  10   5        6.06       19.62      5.13 o
  -4  10   5      369.76      406.54     15.69 o
  -3  10   5       21.85        8.15      5.13 o
  -2  10   5      151.55      189.54      7.85 o
  -1  10   5       13.82       14.49      6.04 o
   0  10   5       14.88        6.94      5.73 o
   1  10   5       46.42       87.22     10.26 o
   2  10   5      186.91      183.80      9.96 o
   3  10   5        9.02       12.07     14.19 o
  -5  11   5        5.74       22.94      7.55 o
  -4  11   5       19.68       21.43     23.84 o
  -3  11   5        0.94        5.43     13.28 o
  -2  11   5       16.44       27.16     11.47 o
  -1  11   5       23.07       22.03      6.34 o
   0  11   5       46.45       52.52     21.73 o
   1  11   5      340.40      335.92     16.00 o
   2  11   5        0.13       -3.32      5.13 o
  -3 -12   6        6.72       27.77     10.87 o
  -2 -12   6        4.54        0.00      5.43 o
  -1 -12   6       47.52       48.59      5.73 o
   0 -12   6       47.34       57.34      6.64 o
   1 -12   6       60.40       33.80      8.15 o
   2 -12   6        1.17       -6.04      6.64 o
   3 -12   6      318.31      346.78     14.79 o
   4 -12   6        2.92       13.88      7.24 o
   5 -12   6        4.35       19.62     19.01 o
  -5 -11   6      151.80      136.72      9.96 o
  -4 -11   6       96.15      131.29     22.64 o
  -3 -11   6       46.50       48.29      5.73 o
  -2 -11   6      332.48      411.37     14.79 o
  -1 -11   6        0.30        7.24     11.17 o
   0 -11   6      397.35      510.06     17.20 o
   1 -11   6      151.08      178.37      7.24 o
   2 -11   6      157.62      109.56     10.87 o
   3 -11   6       27.66       36.22      5.13 o
   4 -11   6        1.53       -0.60      4.83 o
   5 -11   6      132.65      160.56      9.96 o
   6 -11   6      238.00      239.94     18.11 o
   7 -11   6        5.93       -6.04      6.04 o
  -6 -10   6        3.10        4.23     13.28 o
  -5 -10   6       46.91       50.10      6.34 o
  -4 -10   6        0.83        4.83      4.83 o
  -3 -10   6        0.46        2.72      6.04 o
  -2 -10   6        5.11        8.45     11.17 o
   0 -10   6       75.36      124.95      6.34 o
   1 -10   6      196.11      203.42      7.55 o
   2 -10   6       50.48       72.74      9.66 o
   3 -10   6       23.83       -3.32      3.92 o
   4 -10   6       10.18        9.36      4.53 o
   5 -10   6        0.06       12.07      5.43 o
   6 -10   6      101.57       82.70     11.77 o
   7 -10   6      125.63      160.56     19.92 o
   8 -10   6        5.83       25.05     17.51 o
  -7  -9   6      197.99      206.44     19.62 o
  -6  -9   6      113.72      111.37      7.24 o
  -5  -9   6        4.60        7.55      6.94 o
  -4  -9   6      133.33      143.06     23.54 o
  -3  -9   6       26.32       30.48      5.73 o
  -2  -9   6       90.81      121.63      7.55 o
  -1  -9   6      110.92      111.67      9.05 o
   0  -9   6      116.35      184.10      6.94 o
   1  -9   6      234.21      229.38      7.85 o
   2  -9   6      338.60      287.63      8.75 o
   3  -9   6      128.19      111.67      4.83 o
   4  -9   6       27.15       13.58      4.53 o
   5  -9   6       49.28       27.16     18.71 o
   6  -9   6       18.57       23.24      5.13 o
   7  -9   6       20.02       21.73      6.94 o
   8  -9   6       22.60       19.01     12.98 o
   9  -9   6        0.66        1.51      5.73 o
  -8  -8   6      125.02      157.55     10.56 o
  -7  -8   6        1.89       -2.72      5.73 o
  -6  -8   6       29.48       21.73      9.05 o
  -5  -8   6      318.87      316.90     12.37 o
  -4  -8   6       11.17       12.68      4.53 o
  -3  -8   6      424.55      477.47     15.69 o
  -2  -8   6       29.56       40.44      8.75 o
  -1  -8   6      257.36      296.38      9.05 o
   0  -8   6        2.60       -0.60      3.02 o
   1  -8   6        2.79       -0.91      3.32 o
   2  -8   6      511.62      465.39     12.37 o
   3  -8   6      184.62      206.44      6.94 o
   4  -8   6       56.60       78.47      6.04 o
   5  -8   6       15.94       26.26      6.34 o
   6  -8   6       60.62       67.30      7.24 o
   7  -8   6       96.63      125.55      7.85 o
   8  -8   6        0.24       -2.11      5.13 o
   9  -8   6        4.48        5.73      4.23 o
  10  -8   6      192.18      198.29     22.03 o
  -9  -7   6        3.07        4.23     12.07 o
  -8  -7   6        7.76        7.24      4.53 o
  -7  -7   6      116.49      111.07     12.37 o
  -6  -7   6       17.96       16.90      5.13 o
  -5  -7   6      132.33      113.48     11.47 o
  -4  -7   6      236.91      251.11     10.56 o
  -3  -7   6       94.76       89.64      9.05 o
  -2  -7   6        0.28        2.41      3.32 o
  -1  -7   6      464.25      525.15     13.28 o
   0  -7   6      242.63      273.44      8.15 o
   1  -7   6      104.07      109.26      4.83 o
   2  -7   6       29.82       25.65      3.32 o
   3  -7   6       50.22       54.33      4.83 o
   4  -7   6      560.53      508.85     12.98 o
   5  -7   6     1023.81     1049.10     30.48 o
   6  -7   6      434.03      437.93     15.09 o
   7  -7   6       64.02       58.55      5.73 o
   8  -7   6      174.05      135.21      9.96 o
   9  -7   6       57.76       76.66     14.19 o
  10  -7   6        9.78       -3.02      4.83 o
 -10  -6   6       36.38       46.78      8.75 o
  -9  -6   6        0.29       22.64      6.04 o
  -8  -6   6      386.45      393.86     22.94 o
  -7  -6   6        0.01        9.05      4.83 o
  -6  -6   6       50.46       45.27     13.58 o
  -5  -6   6      163.72      141.25      7.85 o
  -4  -6   6        0.91        2.72      5.43 o
  -3  -6   6      171.28      204.02      8.15 o
  -2  -6   6      519.14      539.34     16.30 o
  -1  -6   6       50.06       85.11      5.13 o
   0  -6   6       19.52       15.69      6.34 o
   1  -6   6       39.02       36.22      3.02 o
   2  -6   6        8.50       16.90      3.02 o
   3  -6   6     1006.30      997.79     31.69 o
   4  -6   6        3.78        4.83      3.62 o
   5  -6   6      171.93      223.64      9.66 o
   6  -6   6      137.09      121.93      7.55 o
   7  -6   6       35.51       55.53      6.34 o
   8  -6   6        0.02        7.55      3.92 o
   9  -6   6       45.22       47.08     10.87 o
  10  -6   6        1.17       -0.60      5.43 o
 -10  -5   6      103.03      141.55     13.58 o
  -9  -5   6      244.53      277.06     11.47 o
  -8  -5   6       24.60       30.18     13.58 o
  -7  -5   6      357.44      363.38     12.68 o
  -6  -5   6       31.56       53.42      5.43 o
  -5  -5   6      400.98      370.32     12.68 o
  -4  -5   6      208.41      263.48      9.96 o
  -3  -5   6      472.64      436.42     13.88 o
  -2  -5   6        0.03       14.79      9.36 o
  -1  -5   6       12.74       15.39      2.11 o
   0  -5   6        6.64        9.66      3.02 o
   1  -5   6       54.33       41.65      4.23 o
   2  -5   6        0.99       11.77      3.02 o
   3  -5   6      250.18      246.28      7.24 o
   4  -5   6      918.59      904.83     25.96 o
   5  -5   6     1208.29     1167.71     26.26 o
   6  -5   6        0.60       18.71      6.04 o
   7  -5   6      115.71       97.79      6.34 o
   8  -5   6       23.55       16.90     21.13 o
   9  -5   6       31.15       47.38      6.34 o
  10  -5   6       96.98       81.49      8.45 o
 -10  -4   6      255.77      277.97     16.30 o
  -9  -4   6       51.61       36.52      6.64 o
  -8  -4   6      271.30      277.36     10.87 o
  -7  -4   6       84.89       87.53      6.04 o
  -6  -4   6       57.58       52.82      6.94 o
  -5  -4   6       22.58       20.22      6.64 o
  -4  -4   6       26.17       55.84      4.83 o
  -3  -4   6      366.26      271.93      9.66 o
  -2  -4   6        0.83       15.39      3.32 o
  -1  -4   6      117.22      204.02      7.55 o
   0  -4   6      152.13      161.47      6.34 o
   1  -4   6       14.68        4.53      2.72 o
   2  -4   6        0.76       19.92      8.45 o
   3  -4   6       36.68       53.12      3.92 o
   4  -4   6        1.12        8.45      5.13 o
   5  -4   6       81.43      123.44      4.83 o
   6  -4   6       27.87       39.24      4.23 o
   7  -4   6      224.91      186.82      8.75 o
   8  -4   6      126.81      118.31      7.55 o
   9  -4   6       47.03       64.29      6.34 o
  10  -4   6       56.77       77.57      6.64 o
  11  -4   6       83.97      103.52     11.77 o
 -10  -3   6        1.70       -6.34      6.34 o
  -9  -3   6       19.85       18.11      6.64 o
  -8  -3   6      168.52      164.49      7.55 o
  -7  -3   6      169.71      176.26      9.05 o
  -6  -3   6      421.15      451.21     11.47 o
  -5  -3   6        0.87       14.79      3.62 o
  -4  -3   6        2.92        2.41      1.81 o
  -3  -3   6       74.66      116.50      4.23 o
  -2  -3   6        9.53        6.94      2.11 o
  -1  -3   6      109.71       93.86      3.62 o
   0  -3   6       63.95       32.90      3.32 o
   1  -3   6       62.64       45.27      2.72 o
   2  -3   6      258.96      217.91      6.04 o
   3  -3   6       12.26       16.00      3.02 o
   4  -3   6      220.73      215.80      6.04 o
   5  -3   6       51.52       51.61      3.92 o
   6  -3   6        2.53       10.26      3.32 o
   7  -3   6      206.24      181.99      9.05 o
   8  -3   6      195.89      176.26     25.05 o
   9  -3   6      153.48      163.58      8.45 o
  10  -3   6       65.90       40.14      8.75 o
  11  -3   6       54.74       51.01      7.85 o
 -11  -2   6       39.21       18.71      7.85 o
 -10  -2   6       37.04       63.98     10.56 o
  -9  -2   6       20.59       30.18      9.05 o
  -8  -2   6       88.34       77.87      9.36 o
  -7  -2   6       65.77       51.91      3.32 o
  -6  -2   6      578.28      543.86     11.77 o
  -5  -2   6       16.89        9.36      2.11 o
  -4  -2   6       84.88       57.34      3.32 o
  -3  -2   6      218.05      206.44      5.43 o
  -2  -2   6      292.22      219.72      6.94 o
  -1  -2   6      587.86      532.39     12.37 o
   0  -2   6       30.38       54.02      2.72 o
   1  -2   6       25.92       27.16      1.81 o
   2  -2   6     1627.68     1735.11     35.31 o
   3  -2   6       41.64       70.32      3.32 o
   4  -2   6      164.10      114.39      5.43 o
   5  -2   6       26.83       42.56      3.32 o
   6  -2   6      170.06      157.24      6.64 o
   7  -2   6       90.05       60.36      5.43 o
   8  -2   6      758.44      790.44     23.84 o
   9  -2   6        6.01       12.37      7.55 o
  10  -2   6      281.00      349.80     18.41 o
  11  -2   6       10.69       -2.41      7.85 o
 -11  -1   6       45.14       51.31      9.36 o
 -10  -1   6        6.96        6.34      5.13 o
  -9  -1   6      250.21      265.29     12.37 o
  -8  -1   6        4.66       -3.62      4.23 o
  -7  -1   6       12.68       10.26      4.53 o
  -6  -1   6      153.79      156.64      4.83 o
  -5  -1   6      195.46      202.52      5.43 o
  -4  -1   6      502.46      523.94     10.87 o
  -3  -1   6      625.78      662.48     13.28 o
  -2  -1   6      272.98      242.35      5.73 o
  -1  -1   6      298.14      292.46      5.73 o
   0  -1   6       39.45       47.38      2.41 o
   1  -1   6     1787.00     1791.85     38.03 o
   2  -1   6     1574.38     1419.12     36.52 o
   3  -1   6     1025.22     1079.58     28.37 o
   4  -1   6      928.12      941.05     32.29 o
   5  -1   6       56.62       69.42      4.23 o
   6  -1   6        4.29        5.73      2.72 o
   7  -1   6      175.04      168.71      7.85 o
   8  -1   6      197.01      178.37     12.07 o
   9  -1   6        2.81        2.72      5.73 o
  10  -1   6      124.12      132.50     12.07 o
  11  -1   6        7.34       28.07      8.75 o
 -11   0   6        1.31       13.88      8.45 o
 -10   0   6       18.94       22.64      7.85 o
  -9   0   6       13.92        1.21      5.13 o
  -8   0   6      172.29      137.93      5.73 o
  -7   0   6      124.22       80.28      5.73 o
  -6   0   6      305.00      360.66      8.45 o
  -5   0   6      170.90      226.96      6.04 o
  -4   0   6     1068.96     1166.50     22.64 o
  -3   0   6     1721.71     1864.89     35.01 o
  -2   0   6      185.12      142.76      3.62 o
  -1   0   6        9.88        9.66      1.51 o
   0   0   6      123.32      114.08      3.62 o
   1   0   6     1349.48     1533.50     32.90 o
   2   0   6       33.24       11.17      4.23 o
   3   0   6      447.79      491.35     14.19 o
   4   0   6      116.57      136.72      6.04 o
   5   0   6      189.81      202.21      7.85 o
   6   0   6       53.40       77.26      4.23 o
   7   0   6       14.01       -0.60      3.32 o
   8   0   6      128.64      120.42     10.26 o
   9   0   6       56.04       72.13      8.45 o
  10   0   6        8.00       14.19      8.75 o
  11   0   6      178.12      176.56     12.98 o
 -11   1   6       15.10       22.64      5.73 o
 -10   1   6        6.36       -0.30      7.55 o
  -9   1   6      148.02      160.87      7.24 o
  -8   1   6       11.65       14.79      4.53 o
  -7   1   6      100.76      118.61      5.13 o
  -6   1   6      139.52      135.51      4.53 o
  -5   1   6      350.41      316.30      8.15 o
  -4   1   6      362.33      424.35      9.36 o
  -3   1   6        1.87        8.15      1.51 o
  -2   1   6      220.28      226.96      4.53 o
  -1   1   6      502.02      576.16     11.77 o
   0   1   6       25.82       21.43      1.51 o
   1   1   6        0.01        5.13      1.81 o
   2   1   6        4.40        7.85      2.11 o
   3   1   6      395.49      418.31     12.37 o
   4   1   6       57.81       62.47      4.53 o
   5   1   6       19.16       19.01      4.23 o
   6   1   6       93.77      106.84      8.15 o
   7   1   6       48.39       48.89      7.55 o
   8   1   6      250.18      246.58      9.96 o
   9   1   6       58.62       35.61      6.34 o
  10   1   6       16.36       16.90      7.24 o
 -11   2   6        4.96       22.03      5.43 o
 -10   2   6        0.76       12.68      3.62 o
  -9   2   6       64.94       66.10      8.75 o
  -8   2   6       53.65       55.53      4.53 o
  -7   2   6        1.83       19.32      6.04 o
  -6   2   6      158.48      133.40      8.15 o
  -5   2   6      205.11      183.50      5.13 o
  -4   2   6        3.01        3.02      2.72 o
  -3   2   6        1.39       -0.91      1.51 o
  -2   2   6      202.46      204.02      5.13 o
  -1   2   6     2982.40     3568.31     76.96 o
   0   2   6      215.07      204.93      8.75 o
   1   2   6     4452.04     5020.03     91.45 o
   2   2   6        8.97       10.56      1.81 o
   3   2   6       32.49       71.53      3.92 o
   4   2   6      352.71      397.79     12.37 o
   5   2   6      761.21      725.55     20.52 o
   6   2   6     1311.21     1401.61     40.44 o
   7   2   6       79.45       54.63      4.83 o
   8   2   6       61.55       56.44      5.43 o
   9   2   6        0.00       -0.30      5.13 o
  10   2   6        1.13       13.58      6.04 o
 -11   3   6       39.09       38.63      5.73 o
 -10   3   6        1.87       22.64      4.23 o
  -9   3   6      500.97      555.33     15.39 o
  -8   3   6        4.68       15.69      3.62 o
  -7   3   6      191.36      188.03      7.85 o
  -6   3   6        7.86        9.96      3.02 o
  -5   3   6       43.18       53.12      2.41 o
  -4   3   6      781.23      769.62     13.58 o
  -3   3   6        4.93       12.07      2.11 o
  -2   3   6      366.57      389.34      8.45 o
  -1   3   6        6.67       15.39      1.81 o
   0   3   6      445.51      392.96      8.75 o
   1   3   6        7.63        3.92      1.81 o
   2   3   6      327.26      386.92      8.75 o
   3   3   6        0.25       -0.60      3.02 o
   4   3   6      902.02      900.00     20.82 o
   5   3   6     1210.88     1135.11     30.48 o
   6   3   6       62.95       51.01      7.55 o
   7   3   6       26.24       17.81      4.53 o
   8   3   6      243.69      250.20     10.56 o
   9   3   6        1.29        0.60      6.64 o
  10   3   6        0.34       -3.62      5.13 o
 -11   4   6        1.58        8.75     10.87 o
 -10   4   6      254.98      270.42     16.30 o
  -9   4   6       40.57       48.59      4.53 o
  -8   4   6       75.34       68.51      6.94 o
  -7   4   6      197.08      181.69      7.24 o
  -6   4   6      257.72      256.24      8.45 o
  -5   4   6      438.81      438.23     12.07 o
  -4   4   6       18.57       13.58      2.11 o
  -3   4   6      222.85      149.09      4.83 o
  -2   4   6        3.22       26.86      2.41 o
  -1   4   6      180.91      149.70      4.53 o
   0   4   6      142.46      177.16      4.83 o
   1   4   6       54.84       95.67      3.62 o
   2   4   6       27.83       39.24      3.32 o
   3   4   6      124.17      114.08      4.83 o
   4   4   6      330.71      344.67      9.66 o
   5   4   6      140.58      154.53      6.04 o
   6   4   6       36.72       44.97      4.83 o
   7   4   6      150.22      134.31      7.55 o
   8   4   6        6.49       14.19     19.32 o
   9   4   6        6.63       -2.41      5.13 o
 -11   5   6        4.18       13.88      6.34 o
 -10   5   6       70.93       65.49     25.35 o
  -9   5   6        0.05       -4.23      4.83 o
  -8   5   6      125.06      116.20     10.87 o
  -7   5   6        0.59        8.45      9.66 o
  -6   5   6       10.58       19.32      3.32 o
  -5   5   6      588.20      515.49     13.58 o
  -4   5   6      329.90      300.91      8.75 o
  -3   5   6       41.83       51.91      3.62 o
  -2   5   6       45.95       32.29      3.62 o
  -1   5   6      978.31      958.85     22.64 o
   0   5   6       55.87       51.91      3.92 o
   1   5   6       38.49       48.89      3.92 o
   2   5   6      263.04      254.43      6.64 o
   3   5   6        1.14        6.94      5.43 o
   4   5   6      369.84      378.47     15.69 o
   5   5   6       59.85       43.46      3.92 o
   6   5   6      527.19      478.97     12.98 o
   7   5   6        1.64        8.75      8.15 o
   8   5   6        0.76       -0.30      8.45 o
   9   5   6      102.02      107.75     20.22 o
 -10   6   6       17.09       25.96      5.73 o
  -9   6   6        2.13       14.79      9.36 o
  -8   6   6       16.67       11.17      7.24 o
  -7   6   6       60.38       61.27      6.64 o
  -6   6   6      120.08       96.88     13.28 o
  -5   6   6      427.62      462.68     16.30 o
  -4   6   6        3.49        9.05      4.53 o
  -3   6   6        4.56       -2.41      3.92 o
  -2   6   6      206.07      166.60      6.64 o
  -1   6   6      162.14      129.18      6.04 o
   0   6   6       53.62       47.99      4.23 o
   1   6   6        0.00       13.58      3.92 o
   2   6   6      289.11      299.70     11.77 o
   3   6   6      135.41      119.52      7.55 o
   4   6   6      184.78      213.98     12.07 o
   5   6   6      447.32      389.34     14.49 o
   6   6   6      114.03       89.03      7.55 o
   7   6   6       93.45       95.67     16.60 o
   8   6   6       21.28       25.96      6.04 o
 -10   7   6       77.01       66.40     16.30 o
  -9   7   6       99.43      105.63      8.15 o
  -8   7   6       26.00       10.87     11.47 o
  -7   7   6       10.27        6.94      5.13 o
  -6   7   6      163.25      137.32     19.92 o
  -5   7   6      107.32      131.29      9.66 o
  -4   7   6      336.23      295.47     12.37 o
  -3   7   6        4.21        8.15      4.23 o
  -2   7   6     1157.48     1108.25     26.26 o
  -1   7   6      170.79      158.15      6.94 o
   0   7   6        1.29        6.34      7.24 o
   1   7   6        6.72        2.11      3.92 o
   2   7   6       32.29       20.52      5.13 o
   3   7   6       11.37       12.37      6.04 o
   4   7   6      271.63      255.03     11.47 o
   5   7   6      355.65      376.66     14.79 o
   6   7   6       50.46       27.77      6.04 o
   7   7   6      328.56      294.27     23.84 o
  -9   8   6       29.38        8.15      5.43 o
  -8   8   6        2.17        0.91      5.43 o
  -7   8   6        9.20       14.79      8.45 o
  -6   8   6       13.08       15.69      5.43 o
  -5   8   6        5.64       17.81      5.73 o
  -4   8   6        4.57        7.24      5.73 o
  -3   8   6      194.37      205.23      9.36 o
  -2   8   6       93.66       53.12      7.55 o
  -1   8   6      376.22      365.80     11.17 o
   0   8   6       59.93       74.25      7.55 o
   1   8   6      213.16      212.78     12.07 o
   2   8   6       56.48       43.76      6.34 o
   3   8   6      436.87      462.07     26.26 o
   4   8   6       58.99       47.38      6.34 o
   5   8   6       29.13        9.66     12.68 o
   6   8   6      110.66      100.50     14.79 o
  -8   9   6        2.67        5.73      4.83 o
  -7   9   6      138.35      146.38      9.36 o
  -6   9   6        0.35       18.41      6.04 o
  -5   9   6        1.79       -2.11      4.83 o
  -4   9   6       12.05        3.62     10.26 o
  -3   9   6      194.59      128.87     14.79 o
  -2   9   6      233.39      204.02      9.05 o
  -1   9   6        2.06        5.13      4.23 o
   0   9   6       40.39       55.53      5.73 o
   1   9   6       24.33        9.66     11.77 o
   2   9   6      209.48      176.26      9.36 o
   3   9   6        7.32       25.96      6.04 o
   4   9   6       43.02       68.81      8.15 o
   5   9   6        0.41        6.04      7.85 o
  -7  10   6       59.44       65.49      7.55 o
  -6  10   6      120.38      137.63      9.66 o
  -5  10   6        4.87        2.72      5.73 o
  -4  10   6       68.46      106.24     27.16 o
  -3  10   6       98.36       78.17      6.64 o
  -2  10   6        1.65       13.28      7.85 o
  -1  10   6       17.34       20.22     22.94 o
   0  10   6        0.17       10.56      7.85 o
   1  10   6       60.40       55.23      7.24 o
   2  10   6        0.09       11.17      6.64 o
   3  10   6       83.05       78.77      8.45 o
   4  10   6        0.12       -2.72      8.15 o
  -3  11   6       92.79      125.55     13.28 o
  -2  11   6       55.87       87.83     13.58 o
  -1  11   6       91.55       66.40      8.15 o
   0  11   6       62.29       45.57     15.39 o
   1  11   6      112.79       49.50     16.00 o
  -3 -12   7       18.65       12.07      4.83 o
  -2 -12   7       46.17       57.95     19.01 o
  -1 -12   7        0.03       16.90      6.64 o
   0 -12   7       19.40       23.84      6.34 o
   1 -12   7        7.92        1.51      5.43 o
   2 -12   7       71.40       76.96     15.39 o
   3 -12   7        4.13        6.64      6.94 o
   4 -12   7       62.31       82.70      7.55 o
   5 -12   7       11.26       25.35      8.45 o
  -5 -11   7       59.99       89.34      9.36 o
  -4 -11   7       96.02      109.86      7.24 o
  -3 -11   7      158.75      217.61     11.17 o
  -2 -11   7      169.54      172.33      9.05 o
  -1 -11   7       91.69      154.23     12.98 o
   0 -11   7        2.86       -6.64      6.64 o
   1 -11   7       12.64       20.52      5.43 o
   2 -11   7       68.25       54.93      4.53 o
   3 -11   7        6.12       15.09      8.15 o
   4 -11   7       15.99       19.62      4.83 o
   5 -11   7      112.66      119.22      8.45 o
   6 -11   7       91.61      102.01     18.41 o
   7 -11   7        0.57        4.23      5.13 o
  -6 -10   7       56.39       30.78      9.36 o
  -5 -10   7        0.04        3.62      6.94 o
  -4 -10   7      136.81      151.21      9.05 o
  -3 -10   7        8.90       18.11      4.53 o
  -2 -10   7       66.89       64.59      6.64 o
  -1 -10   7        8.69        2.11      7.55 o
   0 -10   7        8.93        7.24      7.85 o
   1 -10   7      140.88      134.91     11.77 o
   2 -10   7        0.00        7.24      3.02 o
   3 -10   7       56.98       71.23      5.73 o
   4 -10   7        6.85       12.37      5.43 o
   5 -10   7        0.77       12.07      9.36 o
   6 -10   7        5.29       21.73     11.47 o
   7 -10   7        7.62        5.13      7.24 o
   8 -10   7        4.07       -0.91      4.53 o
  -7  -9   7       17.44        9.36      7.55 o
  -6  -9   7       36.22       28.37     17.20 o
  -5  -9   7       44.79       25.05      5.73 o
  -4  -9   7      153.55      182.29     12.07 o
  -3  -9   7       34.71       39.54      6.34 o
  -2  -9   7       82.13      108.65     10.87 o
  -1  -9   7        3.32       15.39      3.62 o
   0  -9   7        1.88        9.05      5.73 o
   1  -9   7      238.52      235.71      7.85 o
   2  -9   7       96.88       89.34      4.83 o
   3  -9   7       22.24       24.45      7.24 o
   4  -9   7        5.99        5.43      4.23 o
   5  -9   7        0.51        1.81      4.83 o
   6  -9   7       29.90       20.82     11.47 o
   7  -9   7       49.06       19.92     15.09 o
   8  -9   7        5.05        1.81     12.37 o
   9  -9   7       35.57       65.49      6.64 o
  -8  -8   7        0.81        3.32      4.53 o
  -7  -8   7       71.17       65.19      6.94 o
  -6  -8   7        0.35        7.24      7.55 o
  -5  -8   7      310.19      306.04     12.07 o
  -4  -8   7       13.33       11.47      5.43 o
  -3  -8   7      219.38      207.34      9.05 o
  -2  -8   7       35.15       24.75      6.64 o
  -1  -8   7      217.14      255.33      8.15 o
   0  -8   7       35.38       29.28      6.64 o
   1  -8   7       52.71       44.67      4.23 o
   2  -8   7      345.78      359.76     10.26 o
   3  -8   7        0.38       -1.51      3.02 o
   4  -8   7      391.54      389.64     14.19 o
   5  -8   7       37.55       68.51     13.58 o
   6  -8   7        7.86        7.85      3.92 o
   7  -8   7        1.69        0.60      5.13 o
   8  -8   7       69.54       75.75      6.94 o
   9  -8   7       50.58       63.38      7.24 o
  -9  -7   7       21.84       31.39     11.77 o
  -8  -7   7       80.79       93.86      7.55 o
  -7  -7   7       13.28       17.51     12.07 o
  -6  -7   7      153.11      161.77     12.98 o
  -5  -7   7        6.54        4.53      4.23 o
  -4  -7   7        7.37        5.13      5.43 o
  -3  -7   7        0.45        0.00      3.62 o
  -2  -7   7       14.77       37.12      5.43 o
  -1  -7   7      111.05      130.68      6.94 o
   0  -7   7      106.55       91.45      4.53 o
   1  -7   7      107.92      113.18      5.43 o
   2  -7   7        4.71        3.92      2.72 o
   3  -7   7        0.05       10.87      3.32 o
   4  -7   7      375.30      343.16      9.66 o
   5  -7   7      169.35      184.71      8.75 o
   6  -7   7       66.38       58.55      5.73 o
   7  -7   7       50.66       53.42      5.73 o
   8  -7   7        0.89        6.64      7.85 o
   9  -7   7        0.00       -1.81     10.26 o
  10  -7   7        8.42        8.15      4.83 o
  -9  -6   7        6.97       15.69      9.96 o
  -8  -6   7       15.97       13.58      7.24 o
  -7  -6   7        0.14        1.81      5.13 o
  -6  -6   7       57.22       54.63      5.73 o
  -5  -6   7       13.26       21.73      5.73 o
  -4  -6   7      107.68      114.08      6.64 o
  -3  -6   7       14.08       12.68      8.75 o
  -2  -6   7       75.51      102.92      5.73 o
  -1  -6   7        1.30        0.30      3.02 o
   0  -6   7      149.25      154.83      6.94 o
   1  -6   7       19.16        3.02      3.92 o
   2  -6   7       28.08       25.05      2.72 o
   3  -6   7        0.44        2.11      3.02 o
   4  -6   7      908.90      842.36     26.86 o
   5  -6   7      196.98      184.71      9.05 o
   6  -6   7       81.33       79.68      6.64 o
   7  -6   7        3.47       21.43     10.87 o
   8  -6   7       19.47        5.73      4.83 o
   9  -6   7        9.96        7.85      3.92 o
  10  -6   7        4.76        9.36      6.04 o
 -10  -5   7       49.41       23.24      9.36 o
  -9  -5   7      256.05      220.93      9.96 o
  -8  -5   7       23.24       33.50      9.36 o
  -7  -5   7      231.49      270.42     10.87 o
  -6  -5   7        4.56        4.53      7.24 o
  -5  -5   7      537.30      634.41     19.01 o
  -4  -5   7      211.38      213.38     13.58 o
  -3  -5   7       68.33       91.45      5.73 o
  -2  -5   7      130.88      125.55     10.26 o
  -1  -5   7       67.89       81.19      4.83 o
   0  -5   7        3.51       10.26      3.32 o
   1  -5   7       24.60       39.84      3.92 o
   2  -5   7      121.17      136.72      6.34 o
   3  -5   7      546.68      568.31     16.90 o
   4  -5   7      125.85       90.85      4.53 o
   5  -5   7        7.59        6.34      7.55 o
   6  -5   7       15.71       18.41      4.23 o
   7  -5   7       23.10       26.56      7.55 o
   8  -5   7        4.15       11.77      8.15 o
   9  -5   7        0.13        3.02      4.23 o
  10  -5   7       27.84       32.60      6.34 o
 -10  -4   7       11.81       35.92      7.85 o
  -9  -4   7      220.73      214.29     13.88 o
  -8  -4   7       69.41       75.45     16.30 o
  -7  -4   7      442.06      379.38     18.71 o
  -6  -4   7     1173.36     1155.03     33.20 o
  -5  -4   7      274.52      267.71     17.20 o
  -4  -4   7      179.96      159.36      7.24 o
  -3  -4   7      109.08      147.89      6.64 o
  -2  -4   7        0.47        2.11      5.13 o
  -1  -4   7       69.90       89.64      4.83 o
   0  -4   7      103.87       84.81      4.83 o
   1  -4   7      349.29      385.41     12.07 o
   2  -4   7        3.04        0.00      3.02 o
   3  -4   7       92.39      170.22      6.64 o
   4  -4   7       11.39        6.64      2.72 o
   5  -4   7       11.75       11.17      2.11 o
   6  -4   7       64.38       43.16      4.83 o
   7  -4   7      138.99      182.90      9.05 o
   8  -4   7      152.09      138.53     14.79 o
   9  -4   7      213.20      255.03     12.98 o
  10  -4   7       14.81       -6.94      6.94 o
  11  -4   7        0.67        9.96      7.85 o
 -11  -3   7        2.52       19.92      9.96 o
 -10  -3   7       12.13       -3.02      7.55 o
  -9  -3   7        0.23        3.02      7.55 o
  -8  -3   7        1.36       17.81      4.53 o
  -7  -3   7      401.98      368.21     12.37 o
  -6  -3   7      132.83      113.18      4.23 o
  -5  -3   7      503.94      548.99     11.77 o
  -4  -3   7       15.17       18.41      2.41 o
  -3  -3   7       27.14       26.26      3.02 o
  -2  -3   7        6.79        3.32      1.81 o
  -1  -3   7        5.88       10.26      2.11 o
   0  -3   7       16.12       24.14      2.11 o
   1  -3   7      863.73      698.39     16.00 o
   2  -3   7      179.42      239.34      6.64 o
   3  -3   7       57.32       42.56      2.72 o
   4  -3   7       53.25       63.38      3.62 o
   5  -3   7      142.77      148.19      4.53 o
   6  -3   7      382.60      345.27      7.85 o
   7  -3   7       73.63       86.32     10.56 o
   8  -3   7      198.74      192.86     21.73 o
   9  -3   7       38.90       38.63     10.87 o
  10  -3   7        1.37       16.30      7.55 o
  11  -3   7       57.70       10.56      6.34 o
 -11  -2   7       10.65        1.51      6.04 o
  -9  -2   7       77.88       60.36      7.24 o
  -8  -2   7       29.89       35.31      4.23 o
  -7  -2   7      462.15      490.44     11.17 o
  -6  -2   7      407.17      401.71      9.36 o
  -5  -2   7      237.20      276.16      8.15 o
  -4  -2   7        0.59        1.81      2.41 o
  -3  -2   7       61.70       41.05      2.72 o
  -2  -2   7     1391.56     1465.90     27.77 o
  -1  -2   7      143.40      186.82      5.43 o
   0  -2   7      519.70      566.50     11.17 o
   1  -2   7      162.16      165.09      4.23 o
   2  -2   7       73.34      113.78      3.62 o
   3  -2   7      828.81      897.59     19.32 o
   4  -2   7        4.59        4.23      3.92 o
   5  -2   7      298.92      316.90     10.56 o
   6  -2   7        5.64        6.94      3.02 o
   7  -2   7      539.54      555.63     17.81 o
   8  -2   7      196.72      232.39      9.66 o
   9  -2   7       30.17       39.84      8.15 o
  10  -2   7      334.43      344.97     18.41 o
  11  -2   7        5.25       20.22      9.05 o
 -11  -1   7       24.48        6.34      7.85 o
 -10  -1   7        4.84        2.11      6.04 o
  -9  -1   7       13.30       20.22      5.13 o
  -8  -1   7        4.06        6.34      5.13 o
  -7  -1   7      212.59      224.55      6.34 o
  -6  -1   7        3.62        3.02      7.55 o
  -5  -1   7       31.71       40.44      2.72 o
  -4  -1   7       63.32       53.12      3.02 o
  -3  -1   7      528.34      603.92     12.37 o
  -2  -1   7      538.48      636.52     12.98 o
  -1  -1   7      591.25      646.18     11.47 o
   0  -1   7        7.96       14.19      1.81 o
   1  -1   7      310.17      374.85      9.36 o
   2  -1   7     1238.88     1336.42     36.22 o
   3  -1   7      641.60      579.48     16.30 o
   4  -1   7        2.92        3.92      5.13 o
   5  -1   7       63.43       70.02      4.53 o
   6  -1   7       84.54       76.36      4.23 o
   7  -1   7      122.09      153.32      7.85 o
   8  -1   7       54.18       62.78      8.45 o
   9  -1   7       47.83       54.02      7.85 o
  10  -1   7      335.86      313.28     18.41 o
  11  -1   7        0.02       -6.64      6.64 o
 -11   0   7       23.75       15.69      6.94 o
 -10   0   7       37.73       26.56      9.66 o
  -9   0   7       11.04       12.68      4.23 o
  -8   0   7       66.42       66.10      4.83 o
  -7   0   7       15.65       10.26      3.32 o
  -6   0   7       58.95       40.74      4.23 o
  -5   0   7       73.30       64.89      3.32 o
  -4   0   7       52.05       38.63      2.41 o
  -3   0   7       18.38       13.28      1.81 o
  -2   0   7     1200.77     1239.54     20.82 o
  -1   0   7      281.36      350.70      6.94 o
   0   0   7     7641.52     8104.84    146.98 o
   1   0   7      293.40      302.41      7.85 o
   2   0   7     2542.74     2752.22     57.95 o
   3   0   7      685.31      796.18     21.73 o
   4   0   7      166.17      179.28     12.07 o
   5   0   7      163.53      225.45      8.45 o
   6   0   7      107.76      106.84      4.53 o
   7   0   7       65.97       80.28     10.87 o
   8   0   7       11.48        6.04      6.34 o
   9   0   7       39.30       46.78      7.24 o
  10   0   7       50.62       50.10     10.26 o
  11   0   7       39.31       47.08      8.45 o
 -11   1   7        0.57        4.23      6.04 o
 -10   1   7       59.58       83.00      6.64 o
  -9   1   7       12.93       15.09      8.45 o
  -8   1   7      743.29      746.98     18.71 o
  -7   1   7      163.62      178.37      6.64 o
  -6   1   7      216.49      186.82      5.43 o
  -5   1   7       23.31       40.44      2.72 o
  -4   1   7      173.73      162.37      4.83 o
  -3   1   7     2605.84     2554.23     41.35 o
  -2   1   7       13.90       17.20      1.81 o
  -1   1   7        0.27        3.02      3.02 o
   0   1   7       79.05       95.98      3.32 o
   1   1   7      720.19      857.14     16.90 o
   2   1   7       42.31       28.07      2.41 o
   3   1   7      238.24      219.72      6.64 o
   4   1   7      218.27      210.36      7.55 o
   5   1   7      295.93      274.04      9.36 o
   6   1   7      321.31      373.64     12.37 o
   7   1   7      253.74      253.52      9.36 o
   8   1   7       10.95        1.21      3.92 o
   9   1   7      157.80      152.72     10.87 o
  10   1   7        6.13       29.28      7.85 o
 -11   2   7      205.00      217.91     10.26 o
 -10   2   7       91.55       90.24      6.34 o
  -9   2   7      163.96      164.19      7.24 o
  -8   2   7      702.28      661.57     16.90 o
  -7   2   7       81.96       57.34      3.92 o
  -6   2   7      138.66      137.63      7.55 o
  -5   2   7      112.37       94.77      6.64 o
  -4   2   7       28.73       18.41      2.41 o
  -3   2   7      143.60      226.96      4.53 o
  -2   2   7       61.89       42.25      2.41 o
  -1   2   7     1826.64     2092.16     45.88 o
   0   2   7     2407.27     2915.80     63.38 o
   1   2   7       98.33      135.51      4.23 o
   2   2   7       97.61      125.86      3.92 o
   3   2   7      833.72      968.51     22.03 o
   4   2   7       12.89        8.15      5.43 o
   5   2   7       10.42       22.94     11.17 o
   6   2   7      226.54      206.14      8.45 o
   7   2   7       94.86       86.92      6.04 o
   8   2   7       76.12       78.47     11.17 o
 -11   3   7      129.60      175.65      9.96 o
 -10   3   7       20.68       35.61      4.23 o
  -9   3   7        1.11        3.02      3.62 o
  -8   3   7      115.10      124.35      6.34 o
  -7   3   7      157.76      150.91      6.64 o
  -6   3   7       58.85       51.31      9.36 o
  -5   3   7       74.70       72.13      3.92 o
  -4   3   7      520.04      506.74      9.36 o
  -3   3   7      317.25      293.36      6.94 o
  -2   3   7      394.42      407.14     10.87 o
  -1   3   7      287.93      328.07      9.36 o
   0   3   7      276.25      238.73      7.24 o
   1   3   7       19.79       33.50      3.32 o
   2   3   7      125.22      121.33      4.23 o
   3   3   7      354.98      372.74      9.96 o
   4   3   7      460.66      401.71     10.56 o
   5   3   7     1096.25     1049.40     24.14 o
   6   3   7      151.53      139.13      6.94 o
   7   3   7        3.08        6.64      3.32 o
   8   3   7        1.79       -6.04      6.04 o
   9   3   7      152.85      171.13     13.28 o
 -11   4   7       80.79      108.35      7.85 o
 -10   4   7       39.53       28.97     14.49 o
  -9   4   7      188.41      225.45     11.47 o
  -8   4   7      165.80      166.30      8.75 o
  -7   4   7        5.09        4.53      7.55 o
  -6   4   7      204.76      209.16      9.66 o
  -5   4   7      140.61      108.35      6.94 o
  -4   4   7      203.93      222.74      7.24 o
  -3   4   7       82.30      124.95      5.13 o
  -2   4   7      781.15      736.72     18.11 o
  -1   4   7        0.02        3.02      3.92 o
   0   4   7       49.48       54.02      3.92 o
   1   4   7      133.33      117.10      5.13 o
   2   4   7       59.96       51.01      3.92 o
   3   4   7      992.87     1074.15     24.75 o
   4   4   7      203.14      160.56      6.34 o
   5   4   7       20.41       37.42      5.13 o
   6   4   7        1.62        3.32      3.32 o
   7   4   7       65.49       50.70     17.81 o
   8   4   7       15.02        7.24      6.94 o
   9   4   7       20.34        9.05      4.83 o
 -10   5   7       44.74       49.20     12.68 o
  -9   5   7       23.67        8.75      8.75 o
  -8   5   7        7.34       10.26      5.13 o
  -7   5   7       77.64       52.82      6.34 o
  -6   5   7       10.06        9.36      8.75 o
  -5   5   7       10.59        8.45      3.62 o
  -4   5   7     2381.81     2297.99     51.01 o
  -3   5   7     2387.80     2360.77     52.21 o
  -2   5   7      496.74      445.47     12.07 o
  -1   5   7      512.12      497.08     13.28 o
   0   5   7        9.90       12.37      3.02 o
   1   5   7       63.95       71.83      4.83 o
   2   5   7       17.25        0.30      3.02 o
   3   5   7      210.94      189.54      9.05 o
   4   5   7     1226.96     1172.54     33.80 o
   5   5   7     1026.88      929.58     27.77 o
   6   5   7       94.00       79.07      7.24 o
   7   5   7      109.21      109.26      8.75 o
   8   5   7      258.81      239.94     11.77 o
   9   5   7        2.16       -5.43      5.43 o
 -10   6   7       67.35       56.74      8.75 o
  -9   6   7       26.58       46.18      5.73 o
  -8   6   7       43.24       32.90      5.13 o
  -7   6   7       17.35       20.52     18.71 o
  -6   6   7      126.61      134.91     11.77 o
  -5   6   7      103.38       84.21      7.24 o
  -4   6   7       20.02       16.60      8.45 o
  -3   6   7       14.31       38.33      4.23 o
  -2   6   7       38.94       43.76      4.23 o
  -1   6   7        0.36       -0.91      3.92 o
   0   6   7      341.87      359.16     10.87 o
   1   6   7       18.11        2.11      3.32 o
   2   6   7     1119.62     1265.19     36.22 o
   3   6   7       96.09       82.39      6.04 o
   4   6   7       60.40       73.34      6.04 o
   5   6   7        3.27       19.32      6.04 o
   6   6   7        0.36       -1.51      6.64 o
   7   6   7        1.41        4.53      7.85 o
   8   6   7        0.05       -2.72      4.83 o
  -9   7   7       68.87       46.48      9.36 o
  -8   7   7       43.84       38.33     17.51 o
  -7   7   7       14.29       33.50     10.87 o
  -6   7   7      147.42      133.40      8.75 o
  -5   7   7       60.46       55.53      6.04 o
  -4   7   7        9.78       10.56      8.15 o
  -3   7   7     1052.19      941.35     22.94 o
  -2   7   7      103.42       90.85     10.56 o
  -1   7   7       47.09       51.31      4.23 o
   0   7   7      180.85      189.84      7.24 o
   1   7   7      182.18      194.06      9.36 o
   2   7   7       46.96       31.69      4.83 o
   3   7   7       57.54       51.61      5.73 o
   4   7   7      402.85      320.83     19.01 o
   5   7   7       19.51       11.17     12.37 o
   6   7   7       12.35       13.58      9.05 o
   7   7   7       61.45       33.50      5.43 o
  -9   8   7        5.34        7.55      6.94 o
  -8   8   7        6.72        5.13      7.85 o
  -7   8   7      276.90      253.52     12.07 o
  -6   8   7        7.80        6.64      8.75 o
  -5   8   7       55.20       65.79     11.47 o
  -4   8   7      411.41      353.42     21.43 o
  -3   8   7       48.10       61.87      6.94 o
  -2   8   7      253.84      237.22      8.45 o
  -1   8   7      130.17      104.73      6.94 o
   0   8   7       88.60      100.80     11.47 o
   1   8   7      280.49      292.76     14.79 o
   2   8   7      190.40      193.16     14.49 o
   3   8   7       36.56       20.22      4.53 o
   4   8   7        1.26        9.36      4.53 o
   5   8   7       25.53       12.68      6.64 o
   6   8   7        3.80        6.64      5.13 o
  -7   9   7       36.61       38.03     16.00 o
  -6   9   7       13.72       26.26      8.45 o
  -5   9   7      103.81       57.95      6.04 o
  -4   9   7       64.90       55.53     11.47 o
  -3   9   7       58.17       38.63      6.94 o
  -2   9   7      213.64      192.86     16.30 o
  -1   9   7       34.64       38.63      9.05 o
   0   9   7      911.09      825.15     25.96 o
   1   9   7      239.16      302.11     12.98 o
   2   9   7       94.74       57.65      6.04 o
   3   9   7       25.84       43.46      5.73 o
   4   9   7        7.76       -3.62      3.62 o
   5   9   7       39.19       28.97      5.73 o
  -6  10   7      142.36      186.52     10.26 o
  -5  10   7      241.80      239.34     11.77 o
  -4  10   7        8.02       21.43      7.55 o
  -3  10   7       12.84       22.03     25.96 o
  -2  10   7       15.25        7.55      7.85 o
  -1  10   7        0.52       32.60      7.85 o
   0  10   7       17.49       31.69      6.64 o
   1  10   7       48.84       58.85      6.64 o
   2  10   7      201.91      276.16     12.98 o
   3  10   7       78.65       30.78     20.52 o
  -3  11   7        6.57       -2.11      7.85 o
  -2  11   7       18.66       28.67     11.77 o
  -1  11   7        0.38        6.64     15.09 o
   0  11   7        8.55        9.36      7.85 o
  -2 -12   8       14.28       28.37      6.64 o
  -1 -12   8       30.94       28.67      9.36 o
   0 -12   8        5.27       34.10      7.24 o
   1 -12   8        0.08       16.60     11.77 o
   2 -12   8       15.20       33.80     16.90 o
   3 -12   8       57.02       67.30     25.65 o
   4 -12   8       15.86        7.55      6.04 o
   5 -12   8        1.10        9.96      8.45 o
  -4 -11   8       12.24        7.55     16.90 o
  -3 -11   8        0.95       -2.11      5.13 o
  -2 -11   8        0.79       27.46      4.83 o
  -1 -11   8        1.62        9.66      8.45 o
   0 -11   8       57.38       58.85      9.36 o
   1 -11   8      156.18      114.69      9.66 o
   2 -11   8       16.61       18.71     11.47 o
   3 -11   8        6.32       14.19      6.64 o
   4 -11   8       10.42        4.83      8.15 o
   5 -11   8       18.28       12.68     11.47 o
   6 -11   8       20.44       44.67     19.62 o
  -6 -10   8       56.45       56.14      8.45 o
  -5 -10   8      138.57      129.48      8.45 o
  -4 -10   8        0.00       -4.23      4.23 o
  -3 -10   8      144.91      149.70      8.75 o
  -2 -10   8       45.21       41.65     13.88 o
  -1 -10   8       12.92        6.34      6.94 o
   0 -10   8       99.08       95.37      5.13 o
   1 -10   8        1.40        7.55      3.32 o
   2 -10   8      102.67       76.06      6.94 o
   3 -10   8       12.33       15.69      4.53 o
   4 -10   8        0.86        2.72      3.62 o
   5 -10   8      201.89      223.34     11.17 o
   6 -10   8        3.91       10.26     12.07 o
   7 -10   8       24.82        3.02      7.85 o
   8 -10   8        0.93       -9.05      9.05 o
  -7  -9   8       93.45       92.96     14.19 o
  -6  -9   8       44.29       41.05      6.34 o
  -5  -9   8       13.66       18.41      7.55 o
  -4  -9   8      154.17      134.61     15.39 o
  -3  -9   8       82.68       66.10     10.56 o
  -2  -9   8        0.79        5.43      5.13 o
  -1  -9   8      112.95      113.18      6.04 o
   0  -9   8      162.04      156.94      6.34 o
   1  -9   8      395.98      372.74     10.87 o
   2  -9   8      100.60       86.92      5.13 o
   3  -9   8      114.12       98.09      5.13 o
   4  -9   8       10.26       -1.21      4.83 o
   5  -9   8      243.19      242.66     11.17 o
   6  -9   8       70.16       51.01     15.69 o
   7  -9   8        2.76        4.53      5.73 o
   8  -9   8       94.07      123.14     14.79 o
  -8  -8   8      118.22      118.61     22.94 o
  -7  -8   8        1.89        1.51      4.83 o
  -6  -8   8       40.56       46.48     12.07 o
  -5  -8   8      165.61      180.78      9.96 o
  -4  -8   8        2.85       -2.72      6.04 o
  -3  -8   8      382.63      349.20     15.39 o
  -2  -8   8       33.34       28.67      3.92 o
  -1  -8   8       95.22      127.67      5.73 o
   0  -8   8      168.70      173.84      6.34 o
   1  -8   8       38.15       46.78      6.04 o
   2  -8   8       25.71       10.87      2.72 o
   3  -8   8      204.11      230.58      7.85 o
   4  -8   8       55.67       84.81      9.66 o
   5  -8   8       12.05       11.77     13.58 o
   6  -8   8       37.65       41.95     15.39 o
   7  -8   8        9.82       -0.30      4.53 o
   8  -8   8       38.39       46.78     15.09 o
   9  -8   8       77.20      104.43     15.09 o
  -9  -7   8      112.53       90.85     14.79 o
  -8  -7   8       21.74        9.36      9.05 o
  -7  -7   8       17.90        6.34      9.96 o
  -6  -7   8        2.14        8.45      7.24 o
  -5  -7   8      135.15      134.61     11.47 o
  -4  -7   8      558.40      530.28     19.92 o
  -3  -7   8      145.60      162.68      8.15 o
  -2  -7   8        0.00        6.94      5.13 o
  -1  -7   8       17.34       40.44      5.13 o
   0  -7   8      141.65      145.47      7.24 o
   1  -7   8       16.88        8.15      6.64 o
   2  -7   8        0.65        8.45      3.02 o
   3  -7   8       20.74        6.34      3.62 o
   4  -7   8      258.83      227.87      7.55 o
   5  -7   8      202.09      178.37      8.75 o
   6  -7   8       54.03       39.84      5.43 o
   7  -7   8        3.61        3.02      5.13 o
   8  -7   8       85.67       88.73      9.36 o
   9  -7   8        7.67       -2.72      4.23 o
  10  -7   8        0.00       13.28      5.73 o
  -9  -6   8        1.38       21.43      6.64 o
  -8  -6   8       42.25       56.14     11.77 o
  -7  -6   8       80.36       84.81     11.47 o
  -6  -6   8      157.60      126.16      7.85 o
  -5  -6   8        5.15        7.55      3.62 o
  -4  -6   8      232.15      227.26      9.66 o
  -3  -6   8      346.78      345.27     12.07 o
  -2  -6   8      168.56      188.63      8.45 o
  -1  -6   8       42.30       70.02      7.55 o
   0  -6   8      190.06      201.31      9.96 o
   1  -6   8        0.81        2.72      3.32 o
   2  -6   8        3.48        0.00      3.02 o
   3  -6   8      181.92      196.18      6.64 o
   4  -6   8      432.77      444.27     11.77 o
   5  -6   8       77.84       84.51     18.11 o
   6  -6   8        6.72       -0.60      4.53 o
   7  -6   8      279.00      262.58     11.47 o
   8  -6   8      131.40      160.56      9.05 o
   9  -6   8        4.61       -5.43      8.75 o
  10  -6   8        0.03        3.62      8.45 o
 -10  -5   8       16.07        8.15      6.34 o
  -9  -5   8       14.49       15.69      6.64 o
  -8  -5   8       37.92       34.41      7.55 o
  -7  -5   8        0.98       -1.81      3.92 o
  -6  -5   8       64.23       71.83     12.07 o
  -5  -5   8      214.87      212.48      9.66 o
  -4  -5   8       55.70       59.76      5.13 o
  -3  -5   8       40.87       30.18      7.85 o
  -2  -5   8        2.39        0.60      4.23 o
  -1  -5   8        3.32       19.01      4.23 o
   0  -5   8      225.45      189.24     10.56 o
   1  -5   8        1.11        5.73      3.02 o
   2  -5   8      311.79      288.23     16.30 o
   3  -5   8      141.97      149.40      6.64 o
   4  -5   8       14.85       20.82      3.02 o
   5  -5   8      526.61      513.68     13.28 o
   6  -5   8      181.79      182.90      8.75 o
   7  -5   8      355.84      358.25     12.98 o
   8  -5   8       95.53       85.71     10.87 o
   9  -5   8        1.79       -3.02      5.13 o
  10  -5   8       15.79        7.55      7.24 o
 -10  -4   8       20.97       39.54     10.56 o
  -8  -4   8        2.22        6.34      7.55 o
  -7  -4   8       23.56       37.73      6.94 o
  -6  -4   8      708.67      701.11     20.82 o
  -5  -4   8      199.19      177.77      8.75 o
  -4  -4   8      155.83      172.33      7.55 o
  -3  -4   8       16.63       42.86      4.23 o
  -2  -4   8       63.67       54.93      4.83 o
  -1  -4   8      667.83      754.53     23.24 o
   0  -4   8       27.89       31.09      3.62 o
   1  -4   8      115.48      167.81      6.94 o
   2  -4   8       19.51       16.60      3.92 o
   3  -4   8       15.33        7.55      3.92 o
   4  -4   8      159.29      158.45      5.13 o
   5  -4   8        3.01        6.94      2.11 o
   6  -4   8      214.28      249.30      9.96 o
   7  -4   8      284.57      255.63     10.87 o
   8  -4   8      207.99      211.27     13.58 o
   9  -4   8       13.21        8.75      8.45 o
 -11  -3   8      151.41      161.17     12.37 o
  -9  -3   8      354.32      303.02     16.60 o
  -8  -3   8       23.79       28.37      4.53 o
  -7  -3   8        2.32        5.43      2.72 o
  -6  -3   8       80.70      100.80      6.64 o
  -5  -3   8     1475.86     1384.11     26.86 o
  -4  -3   8        1.17       -1.51      1.81 o
  -3  -3   8      213.64      203.42      6.34 o
  -2  -3   8        6.38       19.62      3.02 o
  -1  -3   8       28.28       41.05      4.83 o
   0  -3   8       89.33       81.49      3.62 o
   1  -3   8       51.07       59.76      3.02 o
   2  -3   8        0.00        4.83      1.81 o
   3  -3   8      259.28      242.96      6.94 o
   4  -3   8      134.08      136.72      4.83 o
   5  -3   8       40.88       43.76      6.94 o
   6  -3   8        0.02        9.66     10.26 o
   7  -3   8       21.42       36.52     10.56 o
   8  -3   8        0.11       20.82      5.73 o
   9  -3   8       90.44       80.58     10.26 o
  10  -3   8       18.71       -3.02      6.94 o
 -11  -2   8        8.76       10.87      8.15 o
 -10  -2   8       84.62      125.25     12.07 o
  -9  -2   8        0.77        2.72      4.53 o
  -8  -2   8       45.94       23.84      4.83 o
  -7  -2   8        0.03        6.04      2.72 o
  -6  -2   8      847.01      903.92     18.41 o
  -5  -2   8       15.07       25.35      2.72 o
  -4  -2   8      296.17      322.03      7.55 o
  -3  -2   8        6.59       31.39      3.32 o
  -2  -2   8      107.07       86.62      5.13 o
  -1  -2   8     1176.16     1044.87     22.94 o
   0  -2   8        9.54        9.05      3.62 o
   1  -2   8     2803.02     2803.52     49.80 o
   2  -2   8      704.36      700.81     13.58 o
   3  -2   8      524.01      635.61     14.49 o
   4  -2   8        0.12        1.21      3.92 o
   5  -2   8       25.30       22.94      3.62 o
   6  -2   8        0.33        4.83      3.92 o
   7  -2   8       26.14       40.14     20.52 o
   8  -2   8       12.98       13.88      6.94 o
   9  -2   8       17.70       10.56      7.24 o
 -11  -1   8       29.53       50.70      9.05 o
 -10  -1   8       12.83        4.83      5.43 o
  -9  -1   8      170.73      171.13      9.36 o
  -8  -1   8      146.92      131.59      6.34 o
  -7  -1   8      127.79      145.47      5.43 o
  -6  -1   8       59.39       44.67      5.13 o
  -5  -1   8      262.64      253.82      6.64 o
  -4  -1   8      619.04      648.59     13.58 o
  -3  -1   8        0.88        3.92      2.72 o
  -2  -1   8      373.66      367.30      7.24 o
  -1  -1   8       31.18       33.50      2.41 o
   0  -1   8      499.10      509.16     10.26 o
   1  -1   8        9.71       24.45      2.11 o
   2  -1   8     1280.56     1386.52     30.18 o
   3  -1   8      645.94      618.71     17.51 o
   4  -1   8      556.31      588.23     16.90 o
   5  -1   8        3.45       -0.60      2.72 o
   6  -1   8      329.58      342.56     11.77 o
   7  -1   8       78.88       85.71      4.53 o
   8  -1   8      505.37      532.39     24.14 o
   9  -1   8        5.11       -2.72      5.13 o
  10  -1   8       88.02      146.38     12.68 o
 -11   0   8       12.33       -3.02      7.24 o
 -10   0   8        0.48        3.32      3.92 o
  -9   0   8      221.78      213.98      7.85 o
  -8   0   8       23.27       31.39      7.24 o
  -7   0   8      113.91      119.52      5.43 o
  -6   0   8       26.01       26.86      5.13 o
  -5   0   8       52.83       55.53      4.23 o
  -4   0   8       38.45       23.24      3.62 o
  -3   0   8       92.51      138.23      3.62 o
  -2   0   8     3572.42     3809.76     60.97 o
  -1   0   8     3761.22     4414.29     70.62 o
   0   0   8     3381.24     3654.63     67.00 o
   1   0   8     1835.72     2064.99     43.76 o
   2   0   8      464.11      488.63     11.77 o
   3   0   8       52.28       47.69      3.02 o
   4   0   8      225.61      284.00      9.66 o
   5   0   8        5.94        3.62      3.32 o
   6   0   8      668.55      740.95     21.13 o
   7   0   8        3.87        5.43      3.62 o
   8   0   8      141.01      137.02     11.47 o
  10   0   8      165.71      208.85     15.09 o
 -11   1   8        0.68       -4.23      4.23 o
 -10   1   8       86.01      109.56      8.15 o
  -9   1   8      175.33      178.97      7.24 o
  -8   1   8      280.03      267.40      9.05 o
  -7   1   8      114.43      120.42      5.73 o
  -6   1   8       87.60       88.73      3.92 o
  -5   1   8       43.13       31.99      3.02 o
  -4   1   8        9.35       11.77      1.81 o
  -3   1   8     1187.29     1198.79     20.22 o
  -2   1   8      151.66      102.62      3.02 o
  -1   1   8      657.60      627.16     15.39 o
   0   1   8       12.52       12.07      4.53 o
   1   1   8        8.03       12.07      3.62 o
   2   1   8      503.66      592.76     14.19 o
   3   1   8      731.41      753.32     19.32 o
   4   1   8      621.50      587.93     14.49 o
   5   1   8     1746.28     1624.95     42.56 o
   6   1   8      154.22      128.27      6.34 o
   7   1   8      535.00      519.42     16.30 o
   8   1   8        8.01        5.13      4.53 o
   9   1   8        2.93       16.60      5.13 o
  10   1   8      160.03      134.91     12.37 o
 -11   2   8        2.31       -4.53      8.15 o
 -10   2   8      112.77      104.73      5.73 o
  -9   2   8        0.65       16.30     11.77 o
  -8   2   8      136.78      158.75     12.98 o
  -7   2   8      399.93      392.96     11.47 o
  -6   2   8      111.12      120.12      5.73 o
  -5   2   8        3.82        3.32      3.02 o
  -4   2   8      287.62      273.14      6.04 o
  -3   2   8      239.56      282.19      6.04 o
  -2   2   8      139.13      208.85      6.94 o
  -1   2   8        5.73        9.96      2.72 o
   0   2   8       37.34       55.53      3.62 o
   1   2   8      431.57      443.36      9.66 o
   2   2   8      163.53      169.32      5.73 o
   3   2   8        4.30        7.24      6.04 o
   4   2   8      232.87      284.91      8.45 o
   5   2   8        0.47        7.55     13.28 o
   6   2   8      405.32      434.61     13.88 o
   7   2   8       81.45       40.44     12.68 o
   8   2   8       12.93       -1.51      4.83 o
   9   2   8        3.37        8.15      5.13 o
  10   2   8       14.81       55.84      9.05 o
 -11   3   8      178.23      161.17     14.19 o
 -10   3   8      126.56      141.55     11.47 o
  -9   3   8       14.46        6.04      4.23 o
  -8   3   8       86.10       82.70      6.64 o
  -7   3   8       93.58       86.92      6.64 o
  -6   3   8      196.01      156.04     12.98 o
  -5   3   8      542.71      545.67     11.77 o
  -4   3   8       13.46       10.56      2.41 o
  -3   3   8      100.21       92.05      5.43 o
  -2   3   8      509.63      417.71     13.28 o
  -1   3   8      282.79      276.16      8.45 o
   0   3   8       51.52       53.72      3.62 o
   1   3   8        6.31        9.66      5.43 o
   2   3   8        7.69        9.05      2.72 o
   3   3   8      358.15      377.87     13.28 o
   4   3   8      586.74      573.14     14.49 o
   5   3   8      311.99      257.75      8.45 o
   6   3   8      968.37     1024.95     24.14 o
   7   3   8        0.51        5.13      6.34 o
   8   3   8        0.33       18.71      8.15 o
   9   3   8       57.35       59.76      8.75 o
 -10   4   8        1.83        3.62     12.68 o
  -9   4   8       13.76       20.82      6.04 o
  -8   4   8        1.47        8.15      4.23 o
  -7   4   8       99.94       84.21      9.96 o
  -6   4   8       17.63        6.34      3.92 o
  -5   4   8      156.26      114.99      6.94 o
  -4   4   8       45.76       64.59      4.23 o
  -3   4   8       36.67       41.65      3.92 o
  -2   4   8       72.50       45.88      3.92 o
  -1   4   8       22.28       33.20      3.92 o
   0   4   8       36.33       51.31      4.23 o
   1   4   8       98.85      133.70      6.04 o
   2   4   8      122.42      141.85      5.73 o
   3   4   8       79.94      109.26      6.94 o
   4   4   8       17.15       38.63      7.85 o
   5   4   8       30.62       13.88      3.92 o
   6   4   8       10.25        1.81      3.32 o
   7   4   8        5.62       18.41      7.55 o
   8   4   8       13.83       11.17      5.73 o
   9   4   8        0.70       29.58      9.96 o
 -10   5   8        7.42       39.54     21.73 o
  -9   5   8       27.49       16.60      7.85 o
  -8   5   8       16.55       19.01      5.73 o
  -7   5   8      392.01      334.41     13.88 o
  -6   5   8       88.33       79.07     13.58 o
  -5   5   8        4.90        6.34      6.04 o
  -4   5   8     1636.46     1564.29     35.61 o
  -3   5   8      311.63      362.17     15.09 o
  -2   5   8      450.14      444.27     14.79 o
  -1   5   8        0.11        5.13      3.32 o
   0   5   8        4.48        0.60      2.72 o
   1   5   8       70.59       67.91      4.53 o
   2   5   8       36.56       41.05      5.13 o
   3   5   8       76.26       57.04      6.64 o
   4   5   8      134.43      152.72      9.36 o
   5   5   8       36.97       30.48      5.43 o
   6   5   8       53.04       66.40      6.94 o
   7   5   8       24.82       26.56     21.13 o
   8   5   8       39.71       59.46      9.05 o
 -10   6   8       58.00       76.96     20.82 o
  -9   6   8        0.46       11.77     16.00 o
  -8   6   8        5.06       13.28      7.85 o
  -7   6   8        1.97       27.16     14.49 o
  -6   6   8       49.75       59.46      6.94 o
  -5   6   8       55.58       31.09      5.73 o
  -4   6   8        1.98        4.83      4.83 o
  -3   6   8      458.61      395.07     11.47 o
  -2   6   8       24.93       38.93      9.66 o
  -1   6   8      106.49      106.24      5.43 o
   0   6   8      250.81      220.93      7.85 o
   1   6   8       60.52       72.43      4.53 o
   2   6   8      473.32      497.08     17.20 o
   3   6   8        2.15        0.30      5.73 o
   4   6   8      125.55      125.25      8.45 o
   5   6   8      655.63      667.00     22.03 o
   6   6   8        0.42        3.32      7.55 o
   7   6   8        1.25       27.16      7.85 o
  -9   7   8        0.28        9.96      9.05 o
  -8   7   8       20.19        6.64      6.04 o
  -7   7   8      178.12      134.00     19.92 o
  -6   7   8       16.66       15.69      6.64 o
  -5   7   8        6.83        9.05     13.88 o
  -4   7   8      694.92      614.79     21.13 o
  -3   7   8      317.32      333.20     10.56 o
  -2   7   8      494.48      480.18     13.58 o
  -1   7   8      121.09      127.97      5.73 o
   0   7   8       78.47       87.53      5.43 o
   1   7   8       53.71       60.36      6.34 o
   2   7   8       16.45       11.77      7.24 o
   3   7   8        6.96        9.05      5.13 o
   4   7   8       33.86       27.46      6.04 o
   5   7   8       94.49       98.99     10.87 o
   6   7   8        0.67        5.43      8.75 o
   7   7   8        0.03       -3.02      8.75 o
  -8   8   8        4.60       -5.73      5.73 o
  -7   8   8        1.55        4.23      4.23 o
  -6   8   8        9.67       31.99      8.45 o
  -5   8   8       73.23       59.15      6.94 o
  -4   8   8       84.88      104.73      8.75 o
  -3   8   8       25.58       33.80     12.37 o
  -2   8   8        5.47       19.92      3.92 o
  -1   8   8       92.75       71.53     10.56 o
   0   8   8       69.15       71.53      7.85 o
   1   8   8       43.93       30.18     12.07 o
   2   8   8      205.84      219.72     10.87 o
   3   8   8       67.97       90.85      8.15 o
   4   8   8      145.40      156.94     10.26 o
   5   8   8       18.40        4.83      5.43 o
  -7   9   8        0.02        4.23      5.13 o
  -6   9   8       91.61      112.88      8.75 o
  -5   9   8       15.97       24.75      6.64 o
  -4   9   8       12.24       20.52      6.34 o
  -3   9   8        0.19       12.98      4.83 o
  -2   9   8        6.43        9.96      4.23 o
  -1   9   8      139.67      122.54      8.45 o
   0   9   8       85.69       95.37      7.55 o
   1   9   8       38.28       36.52     13.28 o
   2   9   8        6.45       16.90     13.28 o
   3   9   8       34.20       32.90      7.85 o
   4   9   8        2.20       -1.51      4.83 o
  -5  10   8       34.34       42.25      7.55 o
  -4  10   8        2.23       18.11     15.69 o
  -3  10   8        0.80       10.87      4.53 o
  -2  10   8        8.10       18.71      9.05 o
  -1  10   8       14.47       38.93     14.49 o
   0  10   8        0.93        6.34      5.43 o
   1  10   8      104.17      115.90     22.64 o
   2  10   8       16.18        4.23      9.96 o
  -2 -12   9       18.67       26.26     10.56 o
  -1 -12   9       12.93       15.09      4.83 o
   0 -12   9       15.63       12.98      8.15 o
   1 -12   9       15.77       46.78      6.94 o
   2 -12   9        9.72       34.41      6.34 o
   3 -12   9       19.27       -6.94      7.55 o
   4 -12   9        3.56        6.94      6.34 o
  -4 -11   9       36.19       33.50     11.17 o
  -3 -11   9       18.70       25.35     12.37 o
  -2 -11   9        2.69        4.53      6.64 o
  -1 -11   9        0.93       30.18      6.94 o
   0 -11   9        4.04       11.47      5.43 o
   1 -11   9       10.23        9.05      3.32 o
   2 -11   9        0.44        6.04      5.73 o
   3 -11   9        9.31        6.64      4.23 o
   4 -11   9       79.28       60.97      6.04 o
   5 -11   9        7.50       16.60     18.71 o
   6 -11   9        0.96       29.88     16.60 o
  -6 -10   9        2.10       12.37      8.75 o
  -5 -10   9        0.40       -7.24      7.24 o
  -4 -10   9       23.46       15.39      6.64 o
  -3 -10   9       23.12       45.57      6.04 o
  -2 -10   9        7.11        2.41      5.43 o
  -1 -10   9        4.01       24.45      7.55 o
   0 -10   9       70.63       75.15     12.37 o
   1 -10   9       32.79       36.52      5.13 o
   2 -10   9      270.32      280.99     10.56 o
   3 -10   9       47.88       38.03      9.96 o
   4 -10   9       26.14       35.92      6.34 o
   5 -10   9       32.97       38.63      7.55 o
   6 -10   9        0.40       -6.64      6.64 o
   7 -10   9       20.81       39.84      7.24 o
  -7  -9   9       29.41       25.65      5.73 o
  -6  -9   9        3.56        7.85      4.53 o
  -5  -9   9        2.40        3.02      5.43 o
  -4  -9   9        5.80       22.94      5.73 o
  -3  -9   9       12.06       28.07      6.64 o
  -2  -9   9       91.63      122.84     16.30 o
  -1  -9   9        5.20        7.24      5.73 o
   0  -9   9       38.74       52.52      4.83 o
   1  -9   9        2.46       -1.21      3.62 o
   2  -9   9        5.69        0.00      3.02 o
   3  -9   9      106.68       87.53      8.15 o
   4  -9   9       32.89       30.18      4.23 o
   5  -9   9        1.45        1.21      6.64 o
   6  -9   9        0.33        6.64      5.13 o
   7  -9   9       26.70       50.70     10.87 o
   8  -9   9        2.90        9.36      6.94 o
  -8  -8   9       21.35       25.96     16.60 o
  -7  -8   9       25.81       28.37     29.28 o
  -6  -8   9       20.20        0.00      6.04 o
  -5  -8   9      102.78       89.34      6.94 o
  -4  -8   9       74.01       71.53     14.49 o
  -3  -8   9       10.34        6.94      3.92 o
  -2  -8   9       73.84       77.57      6.34 o
  -1  -8   9       43.90       37.73      4.53 o
   0  -8   9        7.23       12.37      4.23 o
   1  -8   9       24.81       17.81      3.32 o
   2  -8   9      150.08      162.98      6.34 o
   3  -8   9       16.01       12.98      5.73 o
   4  -8   9      194.83      202.82      9.36 o
   5  -8   9       73.57       55.84      5.13 o
   6  -8   9      144.13      140.34      8.15 o
   7  -8   9        7.98        3.92      5.73 o
   8  -8   9        5.63       10.87      6.04 o
   9  -8   9       23.16       19.32     13.28 o
  -8  -7   9        4.59       -2.41      4.23 o
  -7  -7   9       77.38       98.69     21.73 o
  -6  -7   9        0.25        8.75      4.23 o
  -5  -7   9       24.88       37.73      5.73 o
  -4  -7   9      251.27      247.49     13.28 o
  -3  -7   9       27.91       19.92      4.23 o
  -2  -7   9       75.40       70.93      5.43 o
  -1  -7   9        2.51        6.94      4.83 o
   0  -7   9       41.75       66.70      5.43 o
   1  -7   9      297.88      292.76     10.56 o
   2  -7   9       50.18       51.31      4.83 o
   3  -7   9      585.95      599.70     15.09 o
   4  -7   9      479.96      446.08     12.07 o
   5  -7   9        0.35        7.24      5.73 o
   6  -7   9        0.15        0.91      3.92 o
   7  -7   9        6.92        9.36      4.23 o
   8  -7   9       48.29       31.09      6.04 o
   9  -7   9       44.10       58.25     20.82 o
  -9  -6   9        0.78       10.26      6.34 o
  -8  -6   9       78.51       94.17     11.77 o
  -7  -6   9      153.53      145.47      8.15 o
  -6  -6   9        5.37        5.43      3.92 o
  -5  -6   9      568.96      509.76     16.60 o
  -4  -6   9        6.17       16.00      9.36 o
  -3  -6   9       87.65       73.04      6.04 o
  -2  -6   9      127.51      152.41      7.55 o
  -1  -6   9        3.45       -4.53      5.43 o
   0  -6   9       94.81       93.26      7.24 o
   1  -6   9       14.43       20.22      3.62 o
   2  -6   9        6.54       16.30     13.28 o
   3  -6   9        2.61       22.33      4.83 o
   4  -6   9        2.77       10.56      5.43 o
   5  -6   9      305.51      272.84     10.87 o
   6  -6   9      163.10      154.23      8.45 o
   7  -6   9       94.10       89.64      7.24 o
   8  -6   9        0.85        3.92      7.24 o
   9  -6   9        0.75       19.32      9.66 o
  10  -6   9        2.09        5.13      5.13 o
 -10  -5   9      146.36      157.55     13.58 o
  -9  -5   9       51.76       33.80      9.36 o
  -8  -5   9      114.29      105.33      9.36 o
  -7  -5   9       37.10       55.53      5.43 o
  -6  -5   9       46.57       26.26      5.13 o
  -5  -5   9      266.54      278.57     10.56 o
  -4  -5   9       18.34       23.24      4.53 o
  -2  -5   9       40.32       50.70      4.83 o
  -1  -5   9       30.22       38.03      4.53 o
   0  -5   9       10.88       21.73      3.92 o
   1  -5   9       49.93       46.48      4.53 o
   2  -5   9       45.72       38.33      3.92 o
   3  -5   9       13.58       13.28      3.02 o
   4  -5   9        3.61        3.62      4.53 o
   5  -5   9        0.00        9.36      6.04 o
   6  -5   9       94.15       75.45      5.73 o
   7  -5   9       28.92       35.01     12.68 o
   8  -5   9       76.32       58.25     12.98 o
   9  -5   9       82.88       81.49     11.47 o
  10  -5   9       20.00       30.18     27.77 o
 -10  -4   9       58.73       41.65     11.77 o
  -9  -4   9        5.89       -1.21      6.64 o
  -8  -4   9       51.70       54.93      9.66 o
  -7  -4   9       10.26       12.37      4.23 o
  -6  -4   9      226.06      228.77     11.47 o
  -5  -4   9        2.06       10.56      7.85 o
  -4  -4   9        8.63        1.81      2.11 o
  -3  -4   9      115.23      129.18      8.75 o
  -2  -4   9       20.31       27.46      3.62 o
  -1  -4   9        0.15        0.60      3.32 o
   0  -4   9       87.72       61.57      4.83 o
   1  -4   9       66.97       95.37      5.43 o
   2  -4   9        2.01       12.98      3.32 o
   3  -4   9        3.76        9.36      5.43 o
   4  -4   9        3.82        9.36      4.23 o
   5  -4   9        0.80        1.21      6.34 o
   6  -4   9        2.57        3.32      6.94 o
   7  -4   9      142.22      152.11      8.75 o
   8  -4   9       29.27       15.09     10.26 o
   9  -4   9        6.58        8.75      5.13 o
  10  -4   9       17.67       11.77      8.45 o
 -10  -3   9       20.04       18.11      6.94 o
  -9  -3   9       29.82       22.94      7.55 o
  -8  -3   9       89.02      108.05      6.64 o
  -7  -3   9      176.99      146.38      6.34 o
  -6  -3   9       74.38       91.75      4.53 o
  -5  -3   9       97.01      102.62      4.23 o
  -4  -3   9       19.32       33.20      3.02 o
  -3  -3   9        0.39       -1.51      2.41 o
  -2  -3   9        0.50       -1.21      1.81 o
  -1  -3   9      112.35       81.49      4.53 o
   0  -3   9      343.88      338.03      8.75 o
   1  -3   9      278.14      289.44      6.64 o
   2  -3   9       75.33      102.92      5.13 o
   3  -3   9      819.90      830.58     18.41 o
   4  -3   9        8.94       11.47      2.72 o
   5  -3   9       68.52       80.89      5.13 o
   6  -3   9      101.16      104.12      5.13 o
   7  -3   9      627.79      691.15     21.43 o
   8  -3   9       78.46       74.85      6.64 o
   9  -3   9        0.06        8.15      7.55 o
  10  -3   9        8.07       20.22      8.45 o
 -11  -2   9       68.33       55.23     12.07 o
 -10  -2   9        2.32       10.87      8.45 o
  -9  -2   9      104.20       99.60      7.55 o
  -8  -2   9        8.22       -0.60      4.53 o
  -7  -2   9       82.85       83.00      4.23 o
  -6  -2   9        4.23        5.73      4.23 o
  -5  -2   9        5.40        4.53      2.41 o
  -4  -2   9       56.41       48.89      6.94 o
  -3  -2   9        0.79       -0.91      2.72 o
  -2  -2   9       22.66       13.58      2.11 o
  -1  -2   9     1169.30     1156.84     25.35 o
   0  -2   9     2864.11     2892.26     51.61 o
   1  -2   9        2.82        8.15      2.11 o
   2  -2   9      209.46      249.30      6.04 o
   3  -2   9      155.43      171.13      5.13 o
   4  -2   9       86.53      111.07      6.64 o
   5  -2   9        8.76        3.92      4.83 o
   6  -2   9      221.20      201.61      8.15 o
   7  -2   9      212.13      221.83     12.07 o
   8  -2   9      119.42      116.50      6.64 o
   9  -2   9        0.01       13.28      7.24 o
  10  -2   9       83.39       81.79      9.05 o
 -11  -1   9       63.90       55.23     12.68 o
 -10  -1   9        1.41       -2.72      4.23 o
  -9  -1   9       10.60       14.19      3.92 o
  -8  -1   9      281.09      283.10      9.36 o
  -7  -1   9      650.28      692.96     14.79 o
  -6  -1   9       23.35       16.60      3.92 o
  -5  -1   9        0.25        1.21      2.41 o
  -4  -1   9       69.93       71.53      6.04 o
  -3  -1   9      428.72      449.40      9.96 o
  -2  -1   9       54.91       69.42      2.72 o
  -1  -1   9        9.07       26.26      2.11 o
   0  -1   9       90.22       92.05      3.92 o
   1  -1   9      624.89      637.12     12.68 o
   2  -1   9        0.02        7.55      2.72 o
   3  -1   9      122.69      136.12      5.13 o
   4  -1   9      208.25      276.76      9.36 o
   5  -1   9       67.67       62.17      4.53 o
   6  -1   9       44.22       50.70      7.55 o
   7  -1   9       19.40       28.37      3.92 o
   8  -1   9       56.92       16.00      5.73 o
   9  -1   9       41.22       43.46      8.45 o
 -11   0   9       29.36       28.07      6.94 o
 -10   0   9        0.35        4.23      6.94 o
  -9   0   9       74.86       70.93      7.24 o
  -8   0   9        0.24       -1.21      3.32 o
  -7   0   9       65.09       32.90      4.53 o
  -6   0   9        4.35       -1.81      2.11 o
  -5   0   9       64.71       69.11      4.83 o
  -4   0   9      221.64      175.65      5.13 o
  -3   0   9        8.19       22.94      3.62 o
  -2   0   9      570.91      644.07     11.77 o
  -1   0   9       57.06       69.42      4.53 o
   0   0   9      284.85      293.66      6.94 o
   1   0   9       18.10       19.62      2.41 o
   2   0   9       10.65       11.77      3.32 o
   3   0   9      523.14      490.75     12.37 o
   4   0   9       22.23        6.94      2.72 o
   5   0   9       14.87       27.46      8.15 o
   6   0   9      259.07      253.82     10.26 o
   7   0   9       82.62       93.26     15.39 o
   8   0   9       59.18       64.29      9.05 o
   9   0   9       27.98       42.25      7.55 o
  10   0   9        2.89       17.81      9.05 o
 -10   1   9        3.83        7.24     16.90 o
  -9   1   9       57.21       37.12      6.64 o
  -8   1   9       64.64       63.68      9.66 o
  -7   1   9      255.73      257.44      8.45 o
  -6   1   9        7.80        6.94      2.41 o
  -5   1   9      160.13      146.98      4.83 o
  -4   1   9      112.55      107.14      3.92 o
  -3   1   9      350.61      391.75      8.75 o
  -2   1   9      181.81      190.74      5.43 o
  -1   1   9      476.48      555.94     14.49 o
   0   1   9        0.00        0.00      2.41 o
   1   1   9        4.12        9.36      3.32 o
   2   1   9       17.59       20.82      2.72 o
   3   1   9        0.34        8.45      6.34 o
   4   1   9       19.13       27.46      6.04 o
   5   1   9     1005.62     1120.63     25.65 o
   6   1   9       40.17       24.14      3.62 o
   7   1   9       62.89       69.11      6.04 o
   8   1   9        5.31       15.39      7.55 o
  10   1   9      106.94      136.42     12.37 o
 -11   2   9       25.07       39.54     10.87 o
 -10   2   9       66.30       57.34      6.34 o
  -9   2   9       14.77       48.89      5.43 o
  -8   2   9        1.24        5.43      4.23 o
  -7   2   9        6.62        6.94      7.85 o
  -6   2   9       16.07       26.86     12.07 o
  -5   2   9       13.94       13.28      3.32 o
  -4   2   9       67.12       77.26      3.62 o
  -3   2   9       65.46       65.79      3.62 o
  -2   2   9      419.49      440.04     11.77 o
  -1   2   9       75.12       75.45      4.23 o
   0   2   9      126.02      136.72      5.43 o
   1   2   9      225.29      252.62      7.85 o
   2   2   9       40.79       58.25      3.92 o
   3   2   9     1055.39     1070.22     30.78 o
   4   2   9        2.03       14.19      4.23 o
   5   2   9      257.45      240.54      7.85 o
   6   2   9        5.86        6.94      4.53 o
   7   2   9       92.19       97.18      6.94 o
   8   2   9        0.74        1.51      4.53 o
   9   2   9       22.77       32.60      6.64 o
 -10   3   9        4.38       -2.41      6.34 o
  -9   3   9       17.79       25.65      6.34 o
  -8   3   9       30.16       12.07      4.53 o
  -7   3   9       60.20       69.11      6.64 o
  -6   3   9      369.45      359.46     13.88 o
  -5   3   9        0.62        3.02      3.02 o
  -4   3   9      119.42      108.95      4.23 o
  -3   3   9      902.11      896.08     21.43 o
  -2   3   9        4.16        9.96      5.73 o
  -1   3   9       35.75       21.13      5.43 o
   0   3   9      336.24      346.48      9.96 o
   1   3   9       37.85       38.63      3.92 o
   2   3   9        8.51        2.72      3.32 o
   3   3   9      130.87      136.12      7.55 o
   4   3   9       30.03       25.35      4.23 o
   5   3   9     1095.14     1117.31     32.60 o
   6   3   9       23.40        1.81      6.34 o
   7   3   9       36.61       30.78     13.28 o
   8   3   9       95.67       92.96      6.94 o
 -10   4   9      201.57      234.81     11.77 o
  -9   4   9       46.58       49.80     14.19 o
  -8   4   9       27.94       25.35      5.73 o
  -7   4   9       54.82       68.21      6.34 o
  -6   4   9        0.37        8.75      6.94 o
  -5   4   9     1079.04     1178.27     35.31 o
  -4   4   9        3.84       15.39      9.05 o
  -3   4   9       24.18       36.52      3.62 o
  -2   4   9      592.20      632.29     16.00 o
  -1   4   9       17.05       51.01      4.83 o
   0   4   9        6.64       21.73      4.23 o
   1   4   9      460.23      458.45     12.68 o
   2   4   9        0.00        5.13      4.83 o
   3   4   9      607.35      649.50     20.52 o
   4   4   9      137.34      130.99      8.45 o
   5   4   9       73.50       65.49      7.24 o
   6   4   9       42.56       71.53      7.24 o
   7   4   9       56.89       43.16      6.04 o
   8   4   9        9.40        5.13      9.66 o
 -10   5   9        8.47       12.37      6.64 o
  -9   5   9      125.20      167.20     17.51 o
  -8   5   9      100.09       99.90     10.87 o
  -7   5   9       38.46       43.76     12.98 o
  -6   5   9      161.26      181.39      9.36 o
  -5   5   9      430.02      457.24     16.60 o
  -4   5   9      265.63      258.95     10.26 o
  -3   5   9      427.48      397.18     11.47 o
  -2   5   9       96.17       82.09      5.13 o
  -1   5   9        0.58       14.79      3.32 o
   0   5   9        3.69       12.37      3.62 o
   1   5   9       24.46       31.69      4.53 o
   2   5   9       13.66       28.37      5.13 o
   3   5   9      549.67      446.98     15.69 o
   4   5   9      351.19      328.97     13.28 o
   5   5   9        0.44       -4.53      4.83 o
   6   5   9       16.70       19.62      5.43 o
   7   5   9        4.36        1.51      9.66 o
   8   5   9       10.69       35.01      9.66 o
  -9   6   9       71.46       74.25      7.24 o
  -8   6   9        0.00        8.15     12.68 o
  -7   6   9       15.99       20.22      5.13 o
  -6   6   9      303.45      285.21     12.07 o
  -5   6   9       22.02       21.73      4.83 o
  -4   6   9      230.95      228.17     15.09 o
  -3   6   9       29.20       25.96      4.83 o
  -2   6   9       99.23       71.23      5.43 o
  -1   6   9        6.27        1.51      4.83 o
   0   6   9      127.82      140.34      6.34 o
   1   6   9       12.12        3.92      5.43 o
   2   6   9       84.97       85.71     14.49 o
   3   6   9      164.46      172.64      9.66 o
   4   6   9       14.96       22.94      8.15 o
   5   6   9        1.01        4.83     12.07 o
   6   6   9        4.64       -0.91      5.13 o
   7   6   9        9.77       28.67      7.85 o
  -8   7   9       29.37       28.07      6.04 o
  -7   7   9       67.22       49.80     11.17 o
  -6   7   9      104.98      102.92      7.24 o
  -5   7   9       61.58       55.23      6.04 o
  -4   7   9       17.21       24.75      5.43 o
  -3   7   9       96.26       67.30      5.43 o
  -2   7   9        5.62       22.64      6.94 o
  -1   7   9      169.92      155.13      8.45 o
   0   7   9      266.71      287.32     14.79 o
   1   7   9        9.09       12.07      5.13 o
   2   7   9       26.49       15.69      9.05 o
   3   7   9      525.86      506.44     17.81 o
   4   7   9        9.10       24.14      5.73 o
   5   7   9        0.75        2.11      6.94 o
   6   7   9        0.29       20.82     11.47 o
  -8   8   9        0.49       -4.83      7.55 o
  -7   8   9       25.21       13.28      5.13 o
  -6   8   9      327.05      308.75     15.69 o
  -5   8   9       72.81       81.19      6.94 o
  -4   8   9        2.24        7.24      5.13 o
  -3   8   9       57.99       75.75     19.01 o
  -2   8   9       27.16       15.09      3.62 o
  -1   8   9      129.65      127.36     14.79 o
   0   8   9        3.80        5.73      6.64 o
   1   8   9       64.56       39.54      7.55 o
   2   8   9      296.86      278.57     13.58 o
   3   8   9       55.47       29.88      5.43 o
   4   8   9       36.50       46.78     18.71 o
   5   8   9       13.91        0.91      5.43 o
  -6   9   9        7.41       -3.62      5.43 o
  -5   9   9       18.46       38.03     12.37 o
  -4   9   9       13.96       16.60      9.36 o
  -3   9   9        3.40        2.72     10.56 o
  -2   9   9       53.26       52.82      7.55 o
  -1   9   9      125.29       93.26      8.15 o
   0   9   9       21.00       43.76      8.15 o
   1   9   9       79.03      110.16      8.45 o
   2   9   9       17.92       10.87     16.60 o
   3   9   9       16.44        7.85      4.53 o
  -4  10   9       45.71      107.75      9.66 o
  -3  10   9        0.67        4.23     15.69 o
  -2  10   9       29.31       48.29     10.87 o
  -1  10   9        2.87       -3.62      6.04 o
   0  10   9        4.69       16.30      5.43 o
   1  10   9       39.05       47.69      8.75 o
  -1 -12  10        0.14       -4.83      4.83 o
   0 -12  10        0.84       11.77      9.96 o
   1 -12  10       27.55       51.91      6.94 o
   2 -12  10       11.64       19.62     14.19 o
   3 -12  10       21.13       35.61      6.04 o
  -4 -11  10        2.60        4.23      6.34 o
  -3 -11  10        2.37        2.41      6.64 o
  -2 -11  10        0.76        0.60      7.85 o
  -1 -11  10       75.37       86.02      6.34 o
   0 -11  10       68.06       68.51      6.94 o
   1 -11  10       43.54       49.20     12.98 o
   2 -11  10      210.65      191.95      8.15 o
   3 -11  10       31.33       47.08      6.34 o
   4 -11  10       10.94       15.39      8.75 o
   5 -11  10        0.24       30.78     11.77 o
  -5 -10  10       37.39       37.42      7.24 o
  -4 -10  10       70.97       68.51      6.64 o
  -3 -10  10      161.38      168.71      9.05 o
  -2 -10  10       42.28       41.65      5.43 o
  -1 -10  10       12.42       20.82     14.19 o
   0 -10  10      245.22      203.42     14.19 o
   1 -10  10       61.71       55.53      4.83 o
   2 -10  10       27.44       26.56      4.53 o
   3 -10  10        1.27        1.51      3.92 o
   4 -10  10       74.16       74.25      9.05 o
   5 -10  10       48.57       39.54     24.75 o
   6 -10  10        0.05        4.23      5.73 o
   7 -10  10        0.16       26.26      6.34 o
  -6  -9  10        6.06       35.92      9.96 o
  -5  -9  10        2.91       -4.23      4.23 o
  -4  -9  10      205.62      202.21     10.56 o
  -3  -9  10       31.91       36.52      6.64 o
  -2  -9  10       11.37       12.68      4.23 o
  -1  -9  10      138.36      171.13      6.94 o
   0  -9  10       23.82       25.05      3.92 o
   1  -9  10       47.02       18.71      7.24 o
   2  -9  10        0.92        1.81      3.02 o
   3  -9  10       97.56       80.89      5.13 o
   4  -9  10       47.39       41.95      7.85 o
   5  -9  10        1.55       -1.51      4.83 o
   6  -9  10       14.16        4.53      6.94 o
   7  -9  10        9.57       -0.30      5.73 o
   8  -9  10       71.93      124.04     22.03 o
  -7  -8  10        7.61        4.53      5.73 o
  -6  -8  10      281.24      286.12     11.77 o
  -5  -8  10      140.91      124.35      8.75 o
  -4  -8  10      257.19      254.73     10.56 o
  -3  -8  10       29.19       33.50      5.73 o
  -2  -8  10        6.70       15.09      4.23 o
  -1  -8  10       39.27       28.67      5.13 o
   0  -8  10       37.41       33.20      4.83 o
   1  -8  10       14.63       17.81      5.13 o
   2  -8  10       16.66       29.88      3.92 o
   3  -8  10       62.31       56.44      4.83 o
   4  -8  10        8.44       19.62      3.32 o
   5  -8  10       73.81       78.47      8.45 o
   6  -8  10       15.26        8.75     12.68 o
   7  -8  10       86.36      106.84     22.03 o
   8  -8  10      132.24      123.74      8.75 o
  -8  -7  10        0.53        3.62      4.83 o
  -7  -7  10        1.60       12.07      4.23 o
  -6  -7  10       11.21       17.51      5.43 o
  -5  -7  10       60.19       60.06      7.24 o
  -4  -7  10      177.09      172.03      9.05 o
  -2  -7  10        0.32       -3.32      3.32 o
  -1  -7  10        0.03        0.00      6.64 o
   0  -7  10        8.77       14.79      6.64 o
   1  -7  10       33.62       35.92      4.23 o
   2  -7  10       42.93       35.01      5.13 o
   3  -7  10       53.83       64.59      4.23 o
   4  -7  10        5.29       19.62      6.04 o
   5  -7  10      261.22      223.34      9.96 o
   6  -7  10      367.18      369.12     14.19 o
   7  -7  10        6.12       -1.21      3.92 o
   8  -7  10      127.27      143.66     12.37 o
   9  -7  10       57.87      108.65     11.17 o
  -9  -6  10       67.21       38.33      5.73 o
  -8  -6  10       17.80       31.69      6.04 o
  -7  -6  10       68.27       88.43     12.07 o
  -6  -6  10       13.79        6.34      4.53 o
  -5  -6  10       27.51       24.14      4.83 o
  -4  -6  10       15.71       29.28      5.13 o
  -3  -6  10        0.05        2.72      4.53 o
  -2  -6  10        0.10        3.92      3.62 o
  -1  -6  10       18.68       29.88      4.23 o
   0  -6  10       66.74       69.11      6.64 o
   1  -6  10       10.64        9.05      3.92 o
   2  -6  10      454.60      454.83     14.49 o
   3  -6  10        3.05        6.34      3.02 o
   4  -6  10      206.84      168.11     10.26 o
   5  -6  10      150.67      164.49     22.33 o
   6  -6  10       10.71        4.83      5.73 o
   7  -6  10        0.00       -4.23      4.23 o
   8  -6  10      101.76      121.63     18.11 o
   9  -6  10       30.65       24.14      9.36 o
  -9  -5  10       87.14      139.44     14.79 o
  -8  -5  10       80.76       51.01     20.82 o
  -7  -5  10       43.17       46.48      6.64 o
  -6  -5  10       57.20       50.70      5.73 o
  -5  -5  10       75.63       76.06      6.04 o
  -4  -5  10       11.97       13.58      5.73 o
  -3  -5  10        8.29        3.92      4.83 o
  -2  -5  10        0.32       -3.02      3.02 o
  -1  -5  10        0.32        6.34      7.24 o
   0  -5  10      154.72      151.51     12.07 o
   1  -5  10      119.38      132.50      6.94 o
   2  -5  10       33.39       40.74      4.23 o
   3  -5  10      146.72      146.08     14.79 o
   4  -5  10      107.88      124.35     10.87 o
   5  -5  10      249.45      224.85      7.55 o
   6  -5  10       10.88       12.98      4.83 o
   7  -5  10       54.02       43.16      5.73 o
   8  -5  10        8.28        6.64      5.73 o
   9  -5  10       77.46      107.14      8.15 o
  10  -5  10        0.77       21.13     10.87 o
 -10  -4  10       30.25       15.39      6.64 o
  -9  -4  10       27.94       36.82      7.55 o
  -8  -4  10      127.62      114.08     14.79 o
  -7  -4  10       32.83       38.93      5.43 o
  -6  -4  10      591.25      577.67     20.82 o
  -5  -4  10       20.08       37.12      7.55 o
  -4  -4  10      118.24      139.13      6.94 o
  -3  -4  10       54.93       48.89      4.83 o
  -2  -4  10      128.59      116.80      8.15 o
  -1  -4  10      313.48      276.46      9.96 o
   0  -4  10       18.33       21.73      5.43 o
   1  -4  10      129.41      132.50      6.34 o
   2  -4  10        6.39       11.47      3.32 o
   3  -4  10       53.80       54.63      3.32 o
   4  -4  10       18.27       22.64      3.62 o
   5  -4  10      225.28      193.76      6.34 o
   6  -4  10        1.09        4.83      3.62 o
   7  -4  10      250.29      257.44     10.56 o
   8  -4  10       87.80       86.32      8.15 o
   9  -4  10        4.35       21.13     10.26 o
  10  -4  10        6.40        3.62      6.94 o
 -10  -3  10       59.26       73.64     12.07 o
  -9  -3  10      116.93      103.82     12.07 o
  -8  -3  10       80.81       54.33      5.43 o
  -7  -3  10      348.63      345.57      8.75 o
  -6  -3  10      246.12      263.78      7.24 o
  -5  -3  10      341.94      336.22      8.15 o
  -4  -3  10      316.58      312.07      7.85 o
  -3  -3  10        4.69        8.45      2.72 o
  -2  -3  10       31.69       21.13      3.02 o
  -1  -3  10       31.37       22.94      3.02 o
   0  -3  10       83.35       60.36      3.32 o
   1  -3  10      120.12      107.75      4.23 o
   2  -3  10      597.47      616.30     12.37 o
   3  -3  10      565.87      503.72     10.56 o
   4  -3  10       83.60       55.84      3.62 o
   5  -3  10      318.11      294.57      8.15 o
   6  -3  10       31.28       39.54      3.32 o
   7  -3  10        0.25        9.66      4.83 o
   8  -3  10        6.76       21.73      7.24 o
   9  -3  10       39.20       43.16      7.85 o
  10  -3  10       28.52       30.78      8.75 o
 -10  -2  10        0.94       -4.83      4.83 o
  -9  -2  10       29.31       23.24      7.55 o
  -8  -2  10        7.97        8.75      3.32 o
  -7  -2  10      335.27      336.52      8.75 o
  -6  -2  10      343.04      333.20      8.45 o
  -5  -2  10        2.21       12.68      3.02 o
  -4  -2  10        5.65       17.51      2.72 o
  -3  -2  10        0.45        0.30      2.41 o
  -2  -2  10      468.22      472.94     10.56 o
  -1  -2  10      141.44      118.01      3.92 o
   0  -2  10       17.59       25.35      2.72 o
   1  -2  10      416.62      408.35      8.75 o
   2  -2  10     1107.64     1000.50     19.01 o
   3  -2  10      682.22      771.13     15.39 o
   4  -2  10     1209.30     1224.45     20.82 o
   5  -2  10       13.24       17.51      5.73 o
   6  -2  10      201.49      230.89      9.05 o
   7  -2  10       64.50       75.15      6.64 o
   8  -2  10       59.08       44.67      6.64 o
   9  -2  10      203.86      239.64     16.30 o
  10  -2  10       28.22       51.01      8.45 o
 -10  -1  10       12.45       32.60     14.79 o
  -9  -1  10       46.42       51.61      6.64 o
  -8  -1  10      506.70      495.27     13.88 o
  -7  -1  10       17.50        9.96      5.13 o
  -6  -1  10       66.71       73.64      6.04 o
  -5  -1  10       85.99       85.71      3.62 o
  -4  -1  10      320.43      294.57      7.24 o
  -3  -1  10      715.00      688.13     14.19 o
  -2  -1  10     1743.36     1531.39     25.65 o
  -1  -1  10      120.17      142.76      3.92 o
   0  -1  10       65.24       58.55      3.02 o
   1  -1  10       62.34       64.29      3.32 o
   2  -1  10     1477.99     1461.37     31.99 o
   3  -1  10       71.26       87.83      5.43 o
   4  -1  10       56.72       57.95      4.23 o
   5  -1  10       51.36       54.33      4.53 o
   6  -1  10       56.39       51.91      9.05 o
   7  -1  10       83.18       54.33     19.92 o
   9  -1  10       43.36       29.58      7.55 o
  10  -1  10       64.71       24.75      6.94 o
 -10   0  10       97.11      149.40     14.49 o
  -9   0  10       21.80       15.39      4.53 o
  -8   0  10        4.57        1.81      4.23 o
  -7   0  10        1.25        2.72      3.32 o
  -6   0  10       18.03        3.32      2.41 o
  -5   0  10        3.30       13.88      7.24 o
  -4   0  10      115.72      180.78      7.55 o
  -3   0  10      114.28      181.39      5.43 o
  -2   0  10      949.68      857.75     17.20 o
  -1   0  10        8.93        6.94      2.11 o
   0   0  10       52.69       42.86      3.32 o
   1   0  10       15.57       23.84      4.53 o
   2   0  10     1319.43     1325.55     29.28 o
   3   0  10        0.02        8.75      2.72 o
   4   0  10      120.70      127.36      5.13 o
   5   0  10     1304.98     1342.76     30.18 o
   6   0  10      174.75      169.01      8.45 o
   7   0  10      302.03      294.27     10.87 o
   8   0  10        6.70       15.09      5.73 o
   9   0  10       28.34       47.08      8.75 o
  10   0  10       12.38       -3.92      9.05 o
 -10   1  10       87.09      101.11      7.55 o
  -9   1  10        4.30        3.62     10.87 o
  -8   1  10      152.89      115.29      6.94 o
  -7   1  10      587.57      644.07     21.13 o
  -6   1  10      195.71      159.66      6.64 o
  -5   1  10      329.54      333.20      9.66 o
  -4   1  10        6.27       12.37      3.02 o
  -3   1  10        2.42        9.66      2.41 o
  -2   1  10      357.06      344.67      8.15 o
  -1   1  10       62.48       67.91      4.53 o
   0   1  10        0.41        3.02      2.72 o
   1   1  10       83.57       74.25      4.23 o
   2   1  10      117.92      104.73     12.37 o
   3   1  10       75.35       61.87      5.13 o
   4   1  10      867.61      912.98     44.67 o
   5   1  10       57.61       58.25     12.98 o
   6   1  10      461.39      518.51     13.58 o
   7   1  10       69.87       94.17      6.94 o
   8   1  10       20.57       38.93      5.43 o
 -10   2  10        1.17        3.32      6.04 o
  -9   2  10       16.67       15.69      4.53 o
  -8   2  10        0.01       -3.92      3.92 o
  -7   2  10      122.06      107.44      8.15 o
  -6   2  10       32.30       49.50      5.73 o
  -5   2  10        5.70        9.05      3.02 o
  -4   2  10      239.00      252.92      6.64 o
  -3   2  10      942.62     1003.52     19.92 o
  -2   2  10      147.11      175.05      6.34 o
  -1   2  10      190.45      217.91      8.45 o
   0   2  10      331.71      402.62     16.90 o
   1   2  10       16.94       11.17      4.83 o
   2   2  10        0.06       -3.92      3.92 o
   3   2  10      253.67      227.57      9.96 o
   4   2  10      790.67      904.53     26.86 o
   5   2  10      882.79     1046.38     30.48 o
   6   2  10       12.25        6.34     13.28 o
   7   2  10       57.11       60.97      8.45 o
   8   2  10        3.66       -2.72      3.92 o
 -10   3  10      153.95      188.33     16.00 o
  -9   3  10        1.98        4.53      5.43 o
  -8   3  10        0.98        0.91      6.64 o
  -7   3  10      227.98      196.18      9.36 o
  -6   3  10      128.51      156.04      8.45 o
  -5   3  10       35.52       28.37      4.23 o
  -4   3  10     2087.37     2013.08     37.73 o
  -3   3  10      347.38      348.89     10.26 o
  -2   3  10       41.14       66.40      5.13 o
  -1   3  10        4.15        7.85      3.02 o
   0   3  10        1.61       -2.72      3.62 o
   1   3  10       34.58       28.97      3.62 o
   2   3  10      222.54      184.10      6.94 o
   3   3  10      318.47      339.84     12.68 o
   4   3  10        7.08        2.41      4.23 o
   5   3  10      132.48      124.65      8.45 o
   6   3  10       79.12       64.29     15.09 o
   7   3  10       73.16       64.89     10.26 o
   8   3  10       21.61       30.18      6.94 o
 -10   4  10       96.30      105.03      7.24 o
  -9   4  10        2.90       13.28      4.83 o
  -8   4  10        7.86       16.30      5.73 o
  -7   4  10      191.34      205.23     10.26 o
  -6   4  10        0.09        5.13      5.43 o
  -5   4  10      629.36      581.29     19.62 o
  -4   4  10        0.12        0.60      3.62 o
  -3   4  10      851.81      806.44     19.92 o
  -2   4  10      230.20      209.16      7.55 o
  -1   4  10      120.22      140.34      6.04 o
   0   4  10       70.75      108.65      5.73 o
   1   4  10      651.20      665.49     17.20 o
   2   4  10      269.70      241.75      9.36 o
   3   4  10      228.34      213.68      9.96 o
   4   4  10        9.83        2.72      7.55 o
   5   4  10        5.72       -0.60      3.92 o
   6   4  10       16.83       40.14     11.17 o
   7   4  10        8.31       18.71      9.96 o
   8   4  10       96.12       97.79      8.75 o
  -9   5  10       43.75       67.91      7.24 o
  -8   5  10        1.05        2.11      7.24 o
  -7   5  10        3.71       13.88      5.73 o
  -6   5  10       49.55       41.05      6.64 o
  -5   5  10       87.72       83.00      6.94 o
  -4   5  10     1482.33     1417.00     32.90 o
  -3   5  10       69.80       70.32      5.13 o
  -2   5  10      318.13      314.79      9.96 o
  -1   5  10      100.71      108.65      5.73 o
   0   5  10      536.79      475.65     13.28 o
   1   5  10       17.57       25.65      6.04 o
   2   5  10      700.98      627.16     23.24 o
   3   5  10      196.41      213.98     10.26 o
   4   5  10        8.33        6.94      4.23 o
   5   5  10       37.45       31.99      6.64 o
   6   5  10        4.33       -2.41      8.15 o
   7   5  10        3.76       28.37      9.66 o
  -9   6  10       37.35       51.01      7.85 o
  -8   6  10       99.46       62.78      9.96 o
  -7   6  10       88.22       97.49     18.71 o
  -6   6  10      176.38      179.28     15.39 o
  -5   6  10        9.40       19.32      7.55 o
  -4   6  10       48.61       38.63      5.43 o
  -3   6  10      178.99      165.69      9.66 o
  -2   6  10       86.59       67.00      5.13 o
  -1   6  10       63.74       88.13      5.13 o
   0   6  10      434.92      433.70     12.68 o
   1   6  10      509.16      513.08     17.81 o
   2   6  10      240.41      203.12     10.26 o
   3   6  10      966.27      969.12     29.58 o
   4   6  10      276.86      236.02     11.77 o
   5   6  10       19.72       31.09     26.56 o
   6   6  10       87.81       97.49      9.05 o
  -8   7  10       14.96       18.71      9.36 o
  -7   7  10       63.90       62.47      6.64 o
  -6   7  10       79.56       88.43     17.51 o
  -5   7  10        0.66        9.36     11.77 o
  -4   7  10        0.31       -4.53      4.53 o
  -3   7  10       58.59       52.21      5.13 o
  -2   7  10       56.54       38.93      6.34 o
  -1   7  10      361.98      345.88     10.87 o
   0   7  10      441.37      406.24     15.39 o
   1   7  10       50.81       44.37      6.34 o
   2   7  10       37.35       30.18     12.07 o
   3   7  10      194.06      181.39     10.56 o
   4   7  10       35.60       41.35      7.24 o
   5   7  10       36.43       41.35     10.26 o
  -7   8  10      141.41      154.83     26.26 o
  -6   8  10       21.38       32.60     28.67 o
  -5   8  10        9.08        6.94      6.64 o
  -4   8  10       10.85       12.68      9.05 o
  -3   8  10        0.03       -2.41      4.53 o
  -2   8  10       58.25       44.97      4.83 o
  -1   8  10       29.68        8.15      5.43 o
   0   8  10        3.00       18.41      5.43 o
   1   8  10       19.67       16.30      5.43 o
   2   8  10       15.55       42.25     10.26 o
   3   8  10        6.52        3.62      6.04 o
   4   8  10       97.13      111.97      9.36 o
  -5   9  10        2.74        6.94     18.11 o
  -4   9  10        4.81        3.02     15.39 o
  -3   9  10        4.49       -6.34      6.34 o
  -2   9  10        2.58        7.24     16.00 o
  -1   9  10        2.94        0.91      6.64 o
   0   9  10      251.51      265.59     12.37 o
   1   9  10       94.31       88.13      8.75 o
   2   9  10        0.98       15.69      7.24 o
   0 -12  11        4.16        2.72      5.73 o
   1 -12  11       21.74       11.17      7.55 o
   2 -12  11        7.50       17.81     26.86 o
  -3 -11  11       14.50       30.78      5.43 o
  -2 -11  11       63.81       69.72      6.64 o
  -1 -11  11        6.32        9.05      6.04 o
   0 -11  11        3.78        0.00      9.05 o
   1 -11  11        3.41       33.50      4.83 o
   2 -11  11       12.04       14.19      4.83 o
   3 -11  11       15.84       27.77      5.43 o
   4 -11  11        4.92        2.41      8.15 o
   5 -11  11        3.21       -7.24      7.55 o
  -5 -10  11      128.33      105.94      9.05 o
  -4 -10  11        5.48        9.96      4.23 o
  -3 -10  11        0.40        7.55      5.73 o
  -2 -10  11        1.35       25.35      5.43 o
  -1 -10  11       11.32        3.02     10.56 o
   0 -10  11       76.63       82.70      6.04 o
   1 -10  11       96.91       87.83     10.87 o
   2 -10  11      199.41      195.57     11.47 o
   3 -10  11       45.84       46.78     15.09 o
   4 -10  11        8.82        9.36      6.94 o
   5 -10  11        0.32        8.15     13.58 o
   6 -10  11       43.65       46.78      7.85 o
  -6  -9  11        2.98        8.45      9.36 o
  -5  -9  11        0.46        2.72      9.66 o
  -4  -9  11       44.45       58.25      6.94 o
  -3  -9  11       94.62      114.08      7.85 o
  -2  -9  11       37.70       50.70      5.73 o
  -1  -9  11        0.68        9.05     14.79 o
   0  -9  11      137.91      133.40      9.05 o
   1  -9  11      368.65      367.30     11.47 o
   2  -9  11      261.45      249.60      9.05 o
   3  -9  11       15.70        6.04      3.32 o
   4  -9  11       29.90       20.52      9.36 o
   5  -9  11       52.17       63.68     18.41 o
   6  -9  11       24.33        1.81      5.73 o
   7  -9  11       46.03       23.84      6.64 o
  -6  -8  11        1.62        0.00     12.07 o
  -5  -8  11      140.18      159.36     12.98 o
  -4  -8  11       11.28        6.34      6.94 o
  -3  -8  11      190.50      207.65      9.36 o
  -2  -8  11       18.71       22.33      5.13 o
  -1  -8  11       18.68       14.49      4.53 o
   0  -8  11      109.15       98.39      7.85 o
   1  -8  11      378.46      343.76     13.28 o
   2  -8  11        0.42       -0.91      6.04 o
   3  -8  11       53.90       77.87      6.94 o
   4  -8  11      172.58      172.03      8.15 o
   5  -8  11       36.43       60.66      6.04 o
   6  -8  11        3.17       12.98      9.96 o
   7  -8  11      185.57      194.67     17.51 o
   8  -8  11      134.53      139.13     19.62 o
  -8  -7  11        0.55        5.43     11.47 o
  -7  -7  11       75.24       70.93      7.85 o
  -6  -7  11        4.10       11.17      3.92 o
  -5  -7  11       10.90       19.32      7.24 o
  -4  -7  11      175.94      154.53      7.85 o
  -3  -7  11       52.90       41.35      9.36 o
  -2  -7  11       65.30       68.21      5.73 o
  -1  -7  11        0.21       -1.51      3.92 o
   0  -7  11       14.65       16.90      6.34 o
   1  -7  11        8.54       -2.72      3.62 o
   2  -7  11       48.15       29.88      5.73 o
   3  -7  11       32.34       33.20      4.23 o
   4  -7  11      140.36      125.25     12.68 o
   5  -7  11       22.71       29.58     12.37 o
   6  -7  11      325.90      283.70     12.07 o
   7  -7  11      177.53      204.02     16.60 o
   8  -7  11        2.65        4.23      8.45 o
   9  -7  11       29.30        0.60      5.73 o
  -8  -6  11       30.50       47.99     18.71 o
  -7  -6  11       22.70       23.84      8.45 o
  -6  -6  11       24.23       30.48     11.47 o
  -5  -6  11        2.36        5.43      3.62 o
  -4  -6  11       14.99       27.46     10.26 o
  -3  -6  11       16.47       10.56      4.53 o
  -2  -6  11       20.85       29.28      4.53 o
  -1  -6  11        8.72       12.98      9.36 o
   0  -6  11        3.59        8.15      9.66 o
   1  -6  11      108.59      100.80      6.34 o
   2  -6  11        2.45       -0.91      3.02 o
   3  -6  11       13.14       -0.91      3.02 o
   4  -6  11      764.46      748.79     21.73 o
   5  -6  11        0.57       -3.32      3.32 o
   6  -6  11        0.21       -2.72      3.32 o
   7  -6  11       45.85       36.22      9.36 o
   8  -6  11       95.75       84.21      7.55 o
   9  -6  11        0.34       17.81     19.01 o
  -9  -5  11        0.06       -5.13      5.13 o
  -8  -5  11       67.44       45.88     10.26 o
  -7  -5  11        6.51       -5.13      5.13 o
  -6  -5  11       12.31       11.47      3.92 o
  -5  -5  11        1.75       11.17      9.36 o
  -4  -5  11        2.10        2.41      9.96 o
  -3  -5  11      339.34      328.07     20.82 o
  -2  -5  11       44.90       48.89      7.85 o
  -1  -5  11       21.20       29.28      4.83 o
   0  -5  11        0.44        1.51      3.32 o
   1  -5  11      111.26       96.58      6.04 o
   2  -5  11      370.71      375.75     12.37 o
   3  -5  11      360.99      299.40     10.87 o
   4  -5  11      237.69      221.23      9.05 o
   5  -5  11       13.07        5.73      3.02 o
   6  -5  11      134.14      140.95      8.75 o
   7  -5  11       18.06       17.51      5.73 o
   8  -5  11        0.19       -6.64      6.64 o
   9  -5  11       72.39       70.93     11.17 o
  -9  -4  11       86.25      112.58     12.68 o
  -8  -4  11       30.04        3.62      4.53 o
  -7  -4  11        3.84       -4.23      4.23 o
  -6  -4  11        1.50       -2.72      6.64 o
  -5  -4  11        0.49        6.94      3.92 o
  -4  -4  11      131.78      111.97      6.94 o
  -3  -4  11       28.24       41.05      4.23 o
  -2  -4  11      612.85      559.26     22.33 o
  -1  -4  11       25.65       25.96      4.53 o
   0  -4  11       18.26       24.45      3.92 o
   1  -4  11       88.50       74.85      5.43 o
   2  -4  11       22.31        7.85      3.32 o
   3  -4  11      739.38      737.32     16.90 o
   4  -4  11      344.87      333.20      9.05 o
   5  -4  11      144.60      130.38      7.55 o
   6  -4  11       39.86       34.41      4.23 o
   7  -4  11       85.70       56.74     12.98 o
   8  -4  11       47.37       62.17      7.55 o
   9  -4  11       33.71       53.12     26.26 o
 -10  -3  11        5.17       -2.41      6.34 o
  -9  -3  11      181.21      184.10     12.68 o
  -8  -3  11        2.82        9.96      7.55 o
  -7  -3  11      147.15      132.80      5.43 o
  -6  -3  11       71.06       72.74      5.73 o
  -5  -3  11      849.89      759.36     16.00 o
  -4  -3  11      320.63      324.75     10.87 o
  -3  -3  11      265.84      268.91      9.96 o
  -2  -3  11        0.04        9.05      3.32 o
  -1  -3  11      147.49      138.53      7.24 o
   0  -3  11      150.73      188.63      7.85 o
   1  -3  11     1339.91     1271.83     27.16 o
   2  -3  11      328.45      290.64      8.15 o
   3  -3  11       28.43       25.05      4.83 o
   4  -3  11       55.50       87.22      4.53 o
   5  -3  11        0.08       -1.81      3.32 o
   6  -3  11       48.53       40.44      6.64 o
   7  -3  11       27.23       39.54      6.64 o
   8  -3  11       68.60       93.56      7.24 o
   9  -3  11       92.88       31.09      6.94 o
 -10  -2  11        4.61        8.75      7.24 o
  -9  -2  11       96.37      124.35      8.15 o
  -8  -2  11       30.59       12.37      4.23 o
  -7  -2  11       14.71       12.07      4.23 o
  -6  -2  11       10.71        9.96      2.72 o
  -5  -2  11       61.24       35.31      3.92 o
  -4  -2  11        1.43       11.77      3.02 o
  -3  -2  11       80.45       58.25      5.73 o
  -2  -2  11      137.31      137.02      5.13 o
  -1  -2  11      163.34      211.87      5.73 o
   0  -2  11       83.55      105.63      3.92 o
   1  -2  11      193.46      175.65      5.13 o
   2  -2  11        5.98        4.53      2.41 o
   3  -2  11      410.11      382.70      8.75 o
   4  -2  11      888.99      766.30     15.39 o
   5  -2  11       15.64       14.79      3.32 o
   6  -2  11     1231.58     1307.14     35.31 o
   7  -2  11        3.11       13.28      9.36 o
   8  -2  11        0.80        6.34      5.73 o
   9  -2  11        1.20       23.24      9.96 o
 -10  -1  11        1.63        3.92      6.34 o
  -9  -1  11       66.58       79.07     11.17 o
  -8  -1  11       10.15       11.17      3.62 o
  -7  -1  11        2.70       18.41      7.24 o
  -6  -1  11      225.49      243.56     12.68 o
  -5  -1  11      450.09      397.18     11.17 o
  -4  -1  11      909.11      963.08     22.94 o
  -3  -1  11     1122.45     1049.10     24.45 o
  -2  -1  11      738.07      822.13     16.60 o
  -1  -1  11     1130.81     1158.65     22.64 o
   0  -1  11        2.05        1.51      4.23 o
   1  -1  11      297.80      264.69      7.85 o
   2  -1  11     1061.91     1027.06     23.24 o
   3  -1  11      207.45      204.63      6.64 o
   4  -1  11      105.51       82.70      6.34 o
   5  -1  11      216.63      233.30      7.85 o
   6  -1  11        7.55       25.05      4.23 o
   7  -1  11       33.29       31.39      7.55 o
   8  -1  11        2.85       -0.30      4.83 o
   9  -1  11        4.02       16.30      8.15 o
 -10   0  11       33.46       37.12      9.05 o
  -9   0  11       53.92       55.84     15.39 o
  -8   0  11       60.70       60.66      5.73 o
  -7   0  11        0.07        7.24      6.34 o
  -6   0  11       63.40       64.29      7.55 o
  -5   0  11       18.92       27.46      7.85 o
  -4   0  11      386.37      383.90     10.56 o
  -3   0  11       13.32       16.90      3.32 o
  -2   0  11       47.37       60.97      3.32 o
  -1   0  11      630.92      559.26     12.07 o
   0   0  11       60.37       59.76      3.32 o
   1   0  11     1118.50     1178.57     32.90 o
   2   0  11        8.64       22.33      9.96 o
   3   0  11      164.58      188.93      8.45 o
   4   0  11       78.13       69.42      7.24 o
   5   0  11      536.26      659.76     20.52 o
   6   0  11      140.27      156.04     16.00 o
   7   0  11      279.42      300.60     16.30 o
 -10   1  11       14.40       26.26     17.81 o
  -9   1  11      182.34      212.78     16.90 o
  -8   1  11       38.27       24.14      6.04 o
  -7   1  11       23.66       18.11      4.83 o
  -6   1  11        0.61       12.98      7.85 o
  -5   1  11     1076.66     1269.12     29.58 o
  -4   1  11      411.13      410.16      9.36 o
  -3   1  11      289.20      284.31      7.24 o
  -2   1  11       32.19       58.25      3.62 o
  -1   1  11      930.64      919.92     22.03 o
   0   1  11        4.12       11.17      4.53 o
   1   1  11        3.23        0.00      2.72 o
   2   1  11       11.67       10.26      4.53 o
   3   1  11      481.25      467.81     15.69 o
   4   1  11      120.22      102.31      6.64 o
   5   1  11      628.39      620.83     19.92 o
   6   1  11       30.39       15.39      4.23 o
   7   1  11       69.60       86.92     11.17 o
   8   1  11       17.46       19.01      4.83 o
 -10   2  11       69.36       76.06      7.55 o
  -9   2  11        2.79       10.26      5.73 o
  -8   2  11        0.06       16.90      6.94 o
  -7   2  11       52.23       49.80      5.73 o
  -6   2  11      358.82      355.23     13.88 o
  -5   2  11      278.47      367.00      8.75 o
  -4   2  11      566.46      532.09     11.77 o
  -3   2  11        0.07       11.17      3.92 o
  -2   2  11        0.44        1.81      3.02 o
  -1   2  11      298.28      322.94      9.66 o
   0   2  11       13.21       12.07      5.43 o
   1   2  11      381.68      400.50     11.47 o
   2   2  11      526.27      596.38     19.01 o
   3   2  11        2.74       16.90      8.45 o
   4   2  11      111.46      120.72      8.45 o
   5   2  11       18.78       17.20      6.94 o
   6   2  11        3.60        9.36      4.53 o
   7   2  11        3.93       -0.60      4.83 o
   8   2  11        0.26        8.15     13.28 o
 -10   3  11        4.97       28.07      6.34 o
  -9   3  11       39.85       50.10     13.88 o
  -8   3  11        0.61        4.23      6.94 o
  -7   3  11        7.31       13.58      4.53 o
  -6   3  11      104.99       85.11      6.64 o
  -5   3  11      288.02      297.28     11.77 o
  -4   3  11       34.84       31.99      5.43 o
  -3   3  11       35.42       28.97      5.13 o
  -2   3  11       87.42       99.90      5.43 o
  -1   3  11      430.38      369.12     10.87 o
   0   3  11        0.32       13.58      3.62 o
   1   3  11      124.65      142.76     13.28 o
   2   3  11       39.83       53.42      4.53 o
   3   3  11     1389.08     1330.99     38.03 o
   4   3  11      180.07      194.67     22.33 o
   5   3  11       60.29       56.44     11.77 o
   6   3  11        1.39       -1.51      4.53 o
   7   3  11       98.63      107.75      7.55 o
   8   3  11       46.01       31.09      5.13 o
  -9   4  11        0.38        6.64      7.55 o
  -8   4  11       50.68       75.45     22.03 o
  -7   4  11      112.02       86.32      9.96 o
  -6   4  11      593.95      576.46     19.92 o
  -5   4  11       96.29       79.38      6.94 o
  -4   4  11      787.24      839.34     17.81 o
  -3   4  11      128.92      134.31      9.05 o
  -2   4  11       97.04      115.59      5.73 o
  -1   4  11      394.47      461.47     18.71 o
   0   4  11       41.48       23.84      3.92 o
   1   4  11      474.28      463.58     12.98 o
   2   4  11      149.55      128.57      8.45 o
   3   4  11      121.60       89.64     16.00 o
   4   4  11      158.64      104.73      7.24 o
   5   4  11       20.93       22.33      6.34 o
   6   4  11      123.56      146.68      9.05 o
   7   4  11       32.62       55.53      8.15 o
  -9   5  11        1.33       -0.91      4.23 o
  -8   5  11       17.09       29.28      5.43 o
  -7   5  11       31.29       29.88      6.94 o
  -6   5  11       81.41       73.64      7.55 o
  -5   5  11       73.42       69.42      7.55 o
  -4   5  11       57.62       57.65      4.83 o
  -3   5  11        1.30        6.64      6.04 o
  -2   5  11     1141.50     1082.60     26.26 o
  -1   5  11      392.25      378.47     11.47 o
   0   5  11      204.33      238.73      8.75 o
   1   5  11       10.14       15.39      4.53 o
   2   5  11       43.70       44.37      6.64 o
   3   5  11      473.42      437.32     16.00 o
   4   5  11        0.96        7.85      8.15 o
   5   5  11        7.50       20.22      5.43 o
   6   5  11       12.08        7.55      5.43 o
   7   5  11       12.23       28.97     15.09 o
  -8   6  11        0.22       -1.51      6.04 o
  -7   6  11        9.50        2.41      6.04 o
  -6   6  11        2.31       10.26      6.64 o
  -5   6  11       28.81       13.88      4.83 o
  -4   6  11       15.40       15.39      5.43 o
  -3   6  11        1.61        4.53      4.53 o
  -2   6  11       14.58       14.79      3.62 o
  -1   6  11        0.02       13.88      7.55 o
   0   6  11        8.07       16.90      9.36 o
   1   6  11       23.52       21.43      6.34 o
   2   6  11        1.91       16.60      4.83 o
   3   6  11       15.13       26.26      5.13 o
   4   6  11        4.57        0.00      8.45 o
   5   6  11       12.40       31.69      5.43 o
   6   6  11       52.37       23.84      5.43 o
  -7   7  11        3.70       -3.92      3.92 o
  -6   7  11        7.69        9.66      6.64 o
  -5   7  11       21.03       19.92     12.07 o
  -4   7  11       41.05       14.49      5.43 o
  -3   7  11        9.39        6.94      6.64 o
  -2   7  11        8.34        5.13      5.73 o
  -1   7  11      406.10      439.14     13.88 o
   0   7  11       44.44       40.14     12.37 o
   1   7  11        0.00        4.53     16.90 o
   2   7  11       15.21       13.58      6.04 o
   3   7  11        0.00        0.60      4.83 o
   4   7  11       29.66       27.46     21.13 o
   5   7  11       11.16       27.46      7.85 o
  -6   8  11        1.47       -3.62      5.43 o
  -5   8  11       12.30        4.23      4.53 o
  -4   8  11      159.02      127.97     16.60 o
  -3   8  11       14.31       20.82      6.34 o
  -2   8  11       63.56       87.83      5.73 o
  -1   8  11        5.45       -8.75      8.75 o
   0   8  11      115.64      100.20      8.75 o
   1   8  11        2.46       11.17      6.34 o
   2   8  11       47.47       63.38      7.55 o
  -4   9  11        9.42        1.21      6.04 o
  -3   9  11       81.78       73.94     32.90 o
  -2   9  11        0.24        9.96     23.24 o
  -1   9  11        1.67       25.65      7.85 o
   0   9  11       15.94       33.80      9.96 o
   1   9  11      100.08      117.40     10.87 o
  -2 -11  12       11.13       13.58      6.04 o
  -1 -11  12       51.40       47.69      9.66 o
   0 -11  12        0.46       10.87      7.24 o
   1 -11  12       68.43       46.48      4.83 o
   2 -11  12        6.36        3.62      4.83 o
   3 -11  12       32.08       38.03      6.04 o
   4 -11  12        9.66       19.62     13.58 o
  -4 -10  12        0.41        0.91      5.73 o
  -3 -10  12        1.94       -3.62      3.62 o
  -2 -10  12        2.08       -0.30      6.64 o
  -1 -10  12        9.10        8.45      6.94 o
   0 -10  12       51.85       50.70      4.83 o
   1 -10  12        0.54       -0.60      6.94 o
   2 -10  12       43.36       35.31      6.04 o
   3 -10  12       57.21       51.91     10.87 o
   4 -10  12       64.46       83.90     12.07 o
   5 -10  12        8.05        9.96      4.23 o
   6 -10  12       23.24       28.07     10.56 o
  -6  -9  12        0.69       22.64      7.55 o
  -5  -9  12       14.30       19.32      9.05 o
  -4  -9  12       80.62       82.70      6.34 o
  -3  -9  12       32.26       39.24      6.64 o
  -2  -9  12       43.30       73.34     11.77 o
  -1  -9  12        1.85        2.72      6.04 o
   0  -9  12        2.00       14.19      4.83 o
   1  -9  12        9.21       -6.04      6.04 o
   2  -9  12        1.66        4.53      3.32 o
   3  -9  12        5.67        4.23     10.26 o
   4  -9  12      137.79      121.03      7.85 o
   5  -9  12       61.81       72.13      7.24 o
   6  -9  12       34.35       35.31      5.13 o
   7  -9  12        9.82       11.47     12.07 o
  -7  -8  12       39.78       31.69     17.81 o
  -6  -8  12       34.60       26.26      6.64 o
  -5  -8  12       60.18       67.30      6.04 o
  -4  -8  12        2.75       18.41     13.88 o
  -3  -8  12      424.97      414.69     14.79 o
  -2  -8  12        2.63        2.72      3.92 o
  -1  -8  12        0.48        0.60      4.83 o
   0  -8  12      292.97      311.77     12.07 o
   1  -8  12        0.15       -5.73      5.73 o
   2  -8  12       19.70       23.54     11.47 o
   3  -8  12       16.42       17.20      5.73 o
   4  -8  12        0.62        5.43      5.43 o
   5  -8  12       70.22       66.70     18.11 o
   6  -8  12       19.05       44.37     11.47 o
   7  -8  12       19.49       19.32      4.53 o
  -7  -7  12       53.60       34.10      5.73 o
  -6  -7  12       35.70       21.13      5.73 o
  -5  -7  12       75.12       90.24      9.66 o
  -4  -7  12       39.79       56.74      6.94 o
  -3  -7  12      190.54      197.99     16.60 o
  -2  -7  12      277.07      276.16     10.87 o
  -1  -7  12       18.96       35.31      4.53 o
   0  -7  12       59.60       69.72      6.34 o
   1  -7  12        0.03       -0.60      3.62 o
   2  -7  12       17.87       13.58      3.62 o
   3  -7  12       22.50       34.10     14.49 o
   4  -7  12       55.37       68.51      4.83 o
   5  -7  12      160.63      129.18      8.45 o
   6  -7  12       47.56       33.50      8.75 o
   7  -7  12       50.19       54.33      7.55 o
   8  -7  12        0.88        6.94      6.94 o
  -8  -6  12        0.34        3.62      4.53 o
  -7  -6  12        7.62       -2.11      5.73 o
  -6  -6  12        4.50        2.41      7.85 o
  -5  -6  12       16.56        7.85      9.66 o
  -4  -6  12       94.51      127.06     10.56 o
  -3  -6  12       16.44        9.66      3.92 o
  -2  -6  12       18.04       12.37      4.83 o
  -1  -6  12      335.57      293.06     10.87 o
   0  -6  12       30.44       33.80      7.55 o
   1  -6  12       16.26        8.15      3.62 o
   2  -6  12       75.46       91.75      5.73 o
   3  -6  12       29.52       31.39      4.53 o
   4  -6  12        2.42        4.53      3.62 o
   5  -6  12      140.96      156.34     14.19 o
   6  -6  12        0.56       -2.11      3.92 o
   7  -6  12       84.49      111.37     14.19 o
   8  -6  12       39.36       74.25      7.55 o
  -9  -5  12        9.04       21.13     10.56 o
  -8  -5  12       41.29       40.74     11.47 o
  -7  -5  12       22.31       22.03      6.34 o
  -6  -5  12       36.33       31.09      5.43 o
  -5  -5  12      274.24      280.68     11.17 o
  -4  -5  12       20.87       36.82      6.64 o
  -3  -5  12       58.07       45.57      5.43 o
  -2  -5  12        0.23        0.91      4.83 o
  -1  -5  12       74.65       99.30      7.55 o
   0  -5  12      858.70      843.56     23.84 o
   1  -5  12      668.23      674.85     27.77 o
   2  -5  12      613.88      624.45     18.71 o
   3  -5  12        0.18        8.75      3.62 o
   4  -5  12       63.44       76.36      5.43 o
   5  -5  12       45.96       52.21      4.83 o
   6  -5  12      236.56      267.71     11.47 o
   7  -5  12       51.68       38.33      8.45 o
   8  -5  12        0.90        9.05      9.66 o
   9  -5  12      172.20      225.75     13.28 o
  -9  -4  12       10.94       -1.21      6.94 o
  -8  -4  12       93.99      100.50     12.07 o
  -7  -4  12      835.09      885.21     26.26 o
  -6  -4  12      126.65      117.71      9.96 o
  -5  -4  12       37.81       17.51      5.73 o
  -4  -4  12      355.16      340.14     22.94 o
  -3  -4  12      138.65      153.92      7.85 o
  -2  -4  12      242.96      220.32      9.05 o
  -1  -4  12      358.56      362.78     14.19 o
   0  -4  12       13.36       20.82     11.47 o
   1  -4  12      902.17      847.18     23.84 o
   2  -4  12      831.13      821.83     23.24 o
   3  -4  12      355.05      287.02      8.45 o
   4  -4  12      330.18      322.64      9.05 o
   5  -4  12      659.15      683.90     16.30 o
   6  -4  12        1.96        7.24      3.92 o
   7  -4  12       16.10       28.07      4.83 o
   8  -4  12       35.85       25.65      5.73 o
   9  -4  12       11.80       -5.73      6.94 o
  -9  -3  12        0.06       -8.45      8.45 o
  -8  -3  12       28.47       38.93     10.56 o
  -7  -3  12       10.34        1.51      2.72 o
  -6  -3  12       59.68       56.74      9.36 o
  -5  -3  12       20.22       19.92      3.62 o
  -4  -3  12      881.03      799.80     21.13 o
  -3  -3  12      967.60      873.14     62.78 o
  -2  -3  12     1247.16     1183.70     31.99 o
  -1  -3  12       56.66       83.30      5.43 o
   0  -3  12       32.33       27.16      4.23 o
   1  -3  12       31.30       29.58      3.62 o
   2  -3  12      435.09      428.57     10.87 o
   3  -3  12        3.51       13.28      3.62 o
   4  -3  12        3.96       11.17      3.02 o
   5  -3  12      341.28      353.72     10.87 o
   6  -3  12       35.70       34.71      8.15 o
   7  -3  12      176.02      124.35     11.77 o
   8  -3  12        2.20        6.64      9.66 o
   9  -3  12       33.47       41.35      7.24 o
 -10  -2  12       76.08      121.33     14.19 o
  -9  -2  12       67.68       67.30      8.45 o
  -8  -2  12      188.84      187.42     19.32 o
  -7  -2  12       73.56       67.00      9.36 o
  -6  -2  12       81.15       91.75      7.24 o
  -5  -2  12       53.64       63.68      4.53 o
  -4  -2  12      184.81      135.21      6.04 o
  -3  -2  12       75.70       72.13      5.73 o
  -2  -2  12      380.50      356.74     10.26 o
  -1  -2  12        1.37        1.21      2.41 o
   0  -2  12       37.19       35.92      3.62 o
   1  -2  12      767.62      709.56     16.60 o
   2  -2  12      293.58      333.20      7.85 o
   3  -2  12      129.49       78.17      3.62 o
   4  -2  12      192.18      214.29      6.34 o
   5  -2  12      961.10      862.88     17.51 o
   6  -2  12       21.96       14.49      3.02 o
   7  -2  12       67.01       56.14      9.96 o
   8  -2  12       58.26       61.57      8.75 o
   9  -2  12        2.95       22.33      7.85 o
 -10  -1  12      124.38      127.36     10.87 o
  -9  -1  12       52.51       54.63      9.96 o
  -8  -1  12        4.92       15.39      4.23 o
  -7  -1  12       43.04       40.44      4.83 o
  -6  -1  12      137.39      165.39      6.94 o
  -5  -1  12      233.53      271.63      9.05 o
  -4  -1  12      274.03      309.96      9.36 o
  -3  -1  12      223.52      222.43      7.55 o
  -2  -1  12     1209.75     1055.74     20.82 o
  -1  -1  12        7.09       12.98      5.43 o
   0  -1  12      175.49      186.22      8.15 o
   1  -1  12      165.76      203.12      6.64 o
   2  -1  12      561.06      560.16     17.81 o
   3  -1  12       65.85       77.87      8.75 o
   4  -1  12     1002.06     1119.72     31.99 o
   5  -1  12        0.00       15.39      6.34 o
   6  -1  12        8.01       -3.02      4.23 o
   7  -1  12       22.56       42.56      9.05 o
 -10   0  12        7.86       44.06     10.87 o
  -9   0  12        0.83        4.83      9.05 o
  -8   0  12       11.67       19.32      6.04 o
  -7   0  12       59.02       41.65      9.36 o
  -6   0  12       14.34       12.98      3.62 o
  -5   0  12      394.82      440.34     12.07 o
  -4   0  12      390.25      476.86     12.98 o
  -3   0  12       44.63       57.34      3.62 o
  -2   0  12      316.64      315.39      9.66 o
  -1   0  12      425.35      418.31      9.66 o
   0   0  12      436.83      485.61     11.17 o
   1   0  12       30.52       12.98      4.23 o
   2   0  12      178.87      186.52      8.45 o
   3   0  12      835.80      953.72     27.77 o
   4   0  12      559.03      643.76     20.22 o
   5   0  12      218.22      182.29     17.81 o
   6   0  12       20.18       30.48      5.73 o
   7   0  12        0.61        6.04      4.23 o
   8   0  12        5.35       23.84      9.36 o
 -10   1  12       66.93       16.30     12.37 o
  -9   1  12       11.77       13.88     15.09 o
  -8   1  12        0.21       -5.43      6.34 o
  -7   1  12        1.25        8.15      5.13 o
  -6   1  12      117.17      140.04     14.19 o
  -5   1  12        0.01        7.85      3.32 o
  -4   1  12      163.67      165.09      5.73 o
  -3   1  12      213.02      174.75      5.43 o
  -2   1  12        8.46        9.36      2.41 o
  -1   1  12       76.00       73.94      3.62 o
   0   1  12        7.68       11.17      3.02 o
   1   1  12       24.38       35.31      4.23 o
   2   1  12      395.30      375.15     14.49 o
   3   1  12        1.99       -4.83      4.83 o
   4   1  12      903.21      905.74     27.16 o
   5   1  12        3.07        4.23      4.23 o
   6   1  12       23.08       30.18      5.43 o
   7   1  12      204.04      200.10      9.66 o
   8   1  12        4.87       25.65      9.36 o
 -10   2  12        0.00       -9.05      9.05 o
  -9   2  12       87.02      103.82      9.05 o
  -8   2  12       43.09       50.10      6.34 o
  -7   2  12      298.27      314.79     13.28 o
  -6   2  12      499.41      466.60     16.90 o
  -5   2  12     1086.83     1169.52     22.94 o
  -4   2  12      563.63      548.99     12.07 o
  -3   2  12      228.77      275.86      7.55 o
  -2   2  12      584.65      684.21     17.51 o
  -1   2  12       41.01       41.95      6.34 o
   0   2  12      583.30      604.83     15.69 o
   1   2  12       54.04       70.32      4.83 o
   2   2  12      760.00      695.37     21.73 o
   3   2  12       58.61       70.93      6.04 o
   4   2  12       87.40       98.69     11.77 o
   5   2  12      117.60      103.82      7.55 o
   6   2  12       43.26       38.63      7.24 o
   7   2  12      223.87      209.46     11.17 o
   8   2  12        7.28       17.51      5.73 o
  -9   3  12      151.57      199.20     10.26 o
  -8   3  12       40.77       37.12     13.28 o
  -7   3  12        0.20        1.21      3.62 o
  -6   3  12        0.55       11.47     11.77 o
  -5   3  12       11.59       11.77     13.58 o
  -4   3  12      721.59      760.26     16.00 o
  -3   3  12      348.57      354.63      7.85 o
  -2   3  12      107.56       96.58      5.73 o
  -1   3  12     1114.82     1022.84     24.75 o
   0   3  12      391.23      340.74     10.56 o
   1   3  12        2.34        0.30      3.62 o
   2   3  12      581.82      575.25     15.69 o
   3   3  12      114.67      133.70     10.26 o
   4   3  12      160.47      166.00      8.75 o
   5   3  12       44.57       62.17     19.62 o
   6   3  12       54.59       49.20      6.04 o
   7   3  12       37.09       12.37     14.19 o
  -9   4  12       34.08       66.40      7.24 o
  -8   4  12       23.09       20.22      5.73 o
  -7   4  12       21.55       31.39      6.64 o
  -6   4  12       10.63       16.00      5.13 o
  -5   4  12      134.90      113.48      7.24 o
  -4   4  12        4.71        6.94      3.32 o
  -3   4  12       95.63      101.11      5.43 o
  -2   4  12      133.84      137.63      6.34 o
  -1   4  12      180.21      166.00      7.24 o
   0   4  12      102.51      106.54      5.73 o
   1   4  12       83.38       68.51      5.43 o
   2   4  12        2.75        1.51      3.32 o
   3   4  12       41.68       39.24      5.13 o
   4   4  12       10.10        1.51      4.53 o
   5   4  12        3.02        5.43      3.92 o
   6   4  12      145.24      157.24     11.17 o
   7   4  12       17.92       13.58     11.47 o
  -8   5  12        0.51       15.09      8.75 o
  -7   5  12       50.33       58.85     10.56 o
  -6   5  12        8.07        0.60      9.05 o
  -5   5  12      273.49      269.52     12.07 o
  -4   5  12       26.96       37.12      4.23 o
  -3   5  12      534.27      527.57     14.79 o
  -2   5  12        6.83       16.00      5.43 o
  -1   5  12      345.25      322.03     10.56 o
   0   5  12       53.34       37.42     13.58 o
   1   5  12        9.78       12.37      3.62 o
   2   5  12      120.08      133.10      9.05 o
   3   5  12      288.41      307.24     12.98 o
   4   5  12       22.29       11.77      6.04 o
   5   5  12        2.92       18.11      9.66 o
   6   5  12       63.38       53.42      9.05 o
  -8   6  12       14.67       36.22      9.96 o
  -7   6  12        3.24       -4.83      4.83 o
  -6   6  12       26.81       28.37      6.34 o
  -5   6  12       33.23       12.98     11.17 o
  -4   6  12        3.10       12.98      5.73 o
  -3   6  12       84.30       61.27      6.64 o
  -2   6  12        8.96       16.30      6.34 o
  -1   6  12       62.12       58.25      5.13 o
   0   6  12        7.89       20.52     12.37 o
   1   6  12      322.31      350.40     14.19 o
   2   6  12       16.98       14.79     15.09 o
   3   6  12       38.35       31.99      7.24 o
   4   6  12       55.38       58.25      6.94 o
   5   6  12       48.54       67.91     30.78 o
  -6   7  12       31.31       51.91      8.45 o
  -5   7  12      141.23      155.73      9.96 o
  -4   7  12       53.82       81.49     15.09 o
  -3   7  12        5.66       31.09     15.39 o
  -2   7  12        2.16        3.32      4.53 o
  -1   7  12       14.01        9.66      9.66 o
   0   7  12       66.55       74.85     12.98 o
   1   7  12       43.06       43.46      9.36 o
   2   7  12      303.62      293.66     20.22 o
   3   7  12      120.38      102.01      8.15 o
   4   7  12       31.07       35.01      7.24 o
  -5   8  12        1.81       -3.02      8.45 o
  -4   8  12      104.44      138.83     11.17 o
  -3   8  12        1.51       -2.11      4.23 o
  -2   8  12      135.19      155.13     19.01 o
  -1   8  12       18.22       42.25      7.55 o
   0   8  12      230.28      262.88     19.01 o
   1   8  12       90.99       97.18      9.66 o
   2   8  12      118.58      123.44     10.56 o
  -1 -11  13       75.16       57.04      6.64 o
   0 -11  13      201.98      216.40      9.05 o
   1 -11  13        9.28        4.53      6.64 o
   2 -11  13       53.68       58.25     12.07 o
   3 -11  13        9.39       31.39     18.11 o
  -4 -10  13        8.45       10.56      6.04 o
  -3 -10  13        1.96       -1.21      3.92 o
  -2 -10  13       43.19       40.44      7.55 o
  -1 -10  13      106.61      114.99     13.28 o
   0 -10  13      192.79      150.30      6.64 o
   1 -10  13      206.11      224.85      8.45 o
   2 -10  13       34.81       19.01      9.96 o
   3 -10  13       74.89      105.03      7.24 o
   4 -10  13       30.81       42.56      7.24 o
   5 -10  13        0.00        6.04      5.13 o
  -5  -9  13       22.20       26.26     13.88 o
  -4  -9  13      103.58      122.84      8.45 o
  -3  -9  13      326.12      366.40     13.88 o
  -2  -9  13       19.66       20.52     12.98 o
  -1  -9  13      433.49      475.05     19.92 o
   0  -9  13      111.90      160.87      8.15 o
   1  -9  13        6.23        5.13      5.73 o
   2  -9  13       40.12       29.88      4.23 o
   3  -9  13       22.31       54.93      8.75 o
   4  -9  13        5.07       -4.53      4.53 o
   5  -9  13      182.09      204.93     10.56 o
   6  -9  13       28.50        9.96      5.43 o
  -6  -8  13        1.73       -6.04      6.04 o
  -5  -8  13       16.04       15.09      9.36 o
  -4  -8  13       61.58       41.35      5.13 o
  -3  -8  13       41.86       53.42      7.24 o
  -2  -8  13        0.03        3.02      3.62 o
  -1  -8  13        6.40       25.35     10.56 o
   0  -8  13       79.33       60.36     10.26 o
   1  -8  13       84.71       82.39      5.73 o
   2  -8  13       52.25       38.63      5.13 o
   3  -8  13       16.83        9.05      4.23 o
   4  -8  13      172.69      208.25      8.15 o
   5  -8  13        3.55        9.66      6.34 o
   6  -8  13       41.54       16.00      6.94 o
   7  -8  13       11.97        6.94     19.01 o
  -7  -7  13       69.77       67.91     26.56 o
  -6  -7  13       74.40       96.28      8.15 o
  -5  -7  13        5.49       13.58      4.23 o
  -4  -7  13       34.35       35.61     19.92 o
  -3  -7  13      141.50      147.59     26.26 o
  -2  -7  13       50.62       50.10      5.43 o
  -1  -7  13      346.64      401.71     14.19 o
   0  -7  13      252.78      254.73     10.26 o
   1  -7  13      334.37      354.02     12.37 o
   2  -7  13       22.67       31.69      4.83 o
   3  -7  13      502.36      471.43     19.32 o
   4  -7  13       10.89       20.22     17.20 o
   5  -7  13      130.97      142.76     15.09 o
   6  -7  13       43.25       46.48      6.94 o
   7  -7  13       23.47       38.33      6.94 o
  -8  -6  13      137.31      126.46     12.07 o
  -7  -6  13       20.74       30.18      8.45 o
  -6  -6  13      146.69      136.12      8.15 o
  -4  -6  13        1.75       -2.72      4.83 o
  -3  -6  13      561.41      535.41     17.20 o
  -2  -6  13      803.34      822.13     23.84 o
  -1  -6  13       36.80       33.80      4.53 o
   0  -6  13      240.44      232.70      9.66 o
   1  -6  13        6.88        5.73      4.83 o
   2  -6  13      764.83      698.69     20.82 o
   3  -6  13      571.70      615.69     19.01 o
   4  -6  13       63.23       71.53      5.43 o
   5  -6  13      358.92      337.73     12.07 o
   6  -6  13        6.46       20.52      6.64 o
   7  -6  13       13.76       16.60      6.94 o
   8  -6  13        0.01        5.73      9.66 o
  -8  -5  13        2.89        5.13      7.24 o
  -7  -5  13       41.14       44.37      5.43 o
  -6  -5  13       29.07       26.26      4.83 o
  -5  -5  13      755.08      740.64     22.33 o
  -4  -5  13       43.79       47.38      5.43 o
  -3  -5  13      182.93      144.27      7.24 o
  -2  -5  13      229.33      228.47      9.36 o
  -1  -5  13       62.58       46.18      5.13 o
   0  -5  13       63.41       66.70     18.11 o
   1  -5  13      156.02      187.42      8.45 o
   2  -5  13      153.45      170.52      7.85 o
   3  -5  13       82.81       65.49      5.43 o
   4  -5  13      112.38      118.61      6.64 o
   5  -5  13      109.68       96.58      7.85 o
   6  -5  13       73.66       86.32      7.24 o
   7  -5  13        1.48        3.02      8.75 o
   8  -5  13       12.11       31.69     10.56 o
  -8  -4  13        8.93       -0.30      4.83 o
  -7  -4  13       33.45       47.99     13.28 o
  -6  -4  13       92.98       71.23      6.94 o
  -5  -4  13      202.47      197.08      9.05 o
  -4  -4  13      272.21      247.79      9.66 o
  -3  -4  13      269.32      236.02     17.51 o
  -2  -4  13      265.15      259.86      9.96 o
  -1  -4  13      249.20      247.79     18.11 o
   0  -4  13      132.60      121.33      6.64 o
   1  -4  13        0.37        8.75      3.32 o
   2  -4  13      274.81      202.21      8.75 o
   3  -4  13        0.22        9.96      2.72 o
   4  -4  13      397.25      318.11      9.36 o
   5  -4  13       56.25       57.04      7.55 o
   6  -4  13      212.88      154.23     10.26 o
   7  -4  13        0.10        4.83      4.83 o
   8  -4  13        0.93       12.68      5.73 o
  -7  -3  13       19.60       15.09     11.17 o
  -6  -3  13      401.22      399.30     14.19 o
  -5  -3  13        0.00        0.91      7.24 o
  -4  -3  13     1087.19     1017.10     40.14 o
  -3  -3  13       59.98       62.17      8.15 o
  -2  -3  13      379.27      398.99     18.71 o
  -1  -3  13      624.29      570.73     24.75 o
   0  -3  13        5.87        3.02      5.43 o
   1  -3  13       56.39       72.13      5.43 o
   2  -3  13      328.67      290.95     10.56 o
   3  -3  13      781.36      813.08     22.64 o
   4  -3  13      153.81      114.08      5.43 o
   5  -3  13      173.75      185.01      6.94 o
   6  -3  13       18.95       18.41      5.43 o
   7  -3  13        0.18        0.00      6.04 o
  -8  -2  13       12.69        1.81      5.73 o
  -7  -2  13      262.78      286.72     11.17 o
  -6  -2  13      115.21      121.33      7.24 o
  -5  -2  13       23.68       26.56      8.45 o
  -4  -2  13        2.74        2.11      3.32 o
  -3  -2  13       49.89       38.03      4.83 o
  -2  -2  13       43.03       48.29      6.04 o
  -1  -2  13      234.97      253.52      9.36 o
   0  -2  13      725.84      683.60     19.32 o
   1  -2  13      901.30      904.53     24.75 o
   2  -2  13      555.60      630.79     18.41 o
   3  -2  13      188.49      177.16      7.85 o
   4  -2  13      198.25      225.75      9.05 o
   5  -2  13        1.15        9.36      3.92 o
   6  -2  13       57.68       68.51      6.34 o
   7  -2  13       18.74       32.90      6.04 o
  -9  -1  13       96.97      112.58     12.98 o
  -8  -1  13       70.67       77.87     16.60 o
  -7  -1  13        4.49       38.03      9.36 o
  -6  -1  13        4.59       15.69      4.23 o
  -5  -1  13      468.71      524.25     14.19 o
  -4  -1  13       32.84       19.32      3.62 o
  -3  -1  13       39.96       72.43      4.83 o
  -2  -1  13       57.70       67.30      3.62 o
  -1  -1  13      782.12      761.47     16.00 o
   0  -1  13        0.69        5.73      3.32 o
   1  -1  13      440.14      447.59     11.77 o
   2  -1  13       31.54       21.73      4.23 o
   3  -1  13       47.97       49.50      5.43 o
   4  -1  13       13.32       17.81     10.87 o
   5  -1  13       22.01       22.64     11.77 o
   6  -1  13       10.89       29.28     18.71 o
   7  -1  13        1.13        8.75     10.87 o
   8  -1  13       11.41       20.22      9.05 o
  -9   0  13       31.77       46.48      9.96 o
  -8   0  13       28.21       27.46      9.96 o
  -7   0  13        0.88        2.72      5.73 o
  -6   0  13      466.07      476.56     13.28 o
  -5   0  13      197.57      186.22      7.24 o
  -4   0  13       79.99       79.98      7.55 o
  -3   0  13      607.64      651.61     13.88 o
  -2   0  13      158.73      154.23      5.13 o
  -1   0  13      633.46      682.40     14.49 o
   0   0  13      146.16      128.57      5.13 o
   1   0  13      632.36      741.25     22.64 o
   2   0  13      512.78      597.28     19.01 o
   3   0  13        0.05       11.47      6.34 o
   4   0  13        0.01        2.41      6.64 o
   5   0  13        9.73        8.75      4.23 o
   6   0  13       20.09       14.49     12.07 o
   7   0  13        2.14       13.58      6.64 o
   8   0  13        0.97        1.51      7.55 o
  -9   1  13       35.10       51.31      6.04 o
  -8   1  13       13.36       -2.11      6.64 o
  -7   1  13        7.35        2.41      4.53 o
  -6   1  13        5.07       15.69      4.53 o
  -5   1  13      351.97      396.28     12.68 o
  -4   1  13       45.24       21.73      4.53 o
  -3   1  13      291.23      334.71      8.45 o
  -2   1  13      216.35      180.78      6.94 o
  -1   1  13      107.33      102.31      5.13 o
   0   1  13       55.78       55.23      9.66 o
   1   1  13       25.85       33.80     17.51 o
   2   1  13       66.55       60.66     11.47 o
   3   1  13      274.73      248.09     13.28 o
   4   1  13        0.30       15.39      6.04 o
   5   1  13       13.44        4.83      5.43 o
   6   1  13       29.49       50.40      8.15 o
   7   1  13      154.56      157.24     10.87 o
   8   1  13      118.22      106.84      8.45 o
  -9   2  13       18.38        9.05      6.04 o
  -8   2  13       86.02      106.24      7.85 o
  -7   2  13        1.39        6.64      4.23 o
  -6   2  13        7.84        3.32      7.85 o
  -5   2  13       93.21      104.12      4.53 o
  -4   2  13        0.17       -0.30      2.41 o
  -3   2  13      200.88      221.83      6.64 o
  -2   2  13        7.38        4.53      3.02 o
  -1   2  13      167.03      180.78      7.24 o
   0   2  13        0.00       12.98      5.43 o
   1   2  13       13.97        9.96      7.85 o
   2   2  13        7.64        4.53      4.53 o
   3   2  13        3.57        0.30     10.26 o
   4   2  13       76.14       47.08      7.24 o
   5   2  13      160.20      148.79      9.05 o
   6   2  13        0.79       13.58     13.28 o
   7   2  13        0.25       -1.21      4.23 o
  -9   3  13       19.57       51.61     12.07 o
  -8   3  13        0.22       18.41      9.66 o
  -7   3  13        6.68       12.98      6.04 o
  -6   3  13       25.99       34.10      5.13 o
  -5   3  13        4.50        3.32      5.43 o
  -4   3  13       18.14       40.74      4.23 o
  -3   3  13       80.05       52.82      4.23 o
  -2   3  13      777.80      759.96     19.32 o
  -1   3  13       10.60       16.00      5.13 o
   0   3  13       53.10       55.84      6.94 o
   1   3  13       27.59       20.22      6.94 o
   2   3  13       95.65       83.30      6.94 o
   3   3  13       76.67       80.28      8.45 o
   4   3  13      149.38      164.19      9.96 o
   5   3  13       35.60       35.01      6.34 o
   6   3  13        1.77        4.23      9.36 o
   7   3  13       86.30       67.30     22.64 o
  -8   4  13       70.22      114.08      8.15 o
  -7   4  13        2.74        8.75      5.73 o
  -6   4  13       41.54       42.86      7.24 o
  -5   4  13        0.66        4.53      6.34 o
  -4   4  13       72.69       62.17      7.24 o
  -3   4  13      143.00      151.81      6.94 o
  -2   4  13       22.86       28.37     15.39 o
  -1   4  13      111.95      114.69      6.04 o
   0   4  13        6.97        9.36      3.62 o
   1   4  13       29.63       25.35      4.23 o
   2   4  13      102.00       98.69      7.24 o
   3   4  13       85.13       47.08      6.64 o
   4   4  13        4.80       17.20      6.04 o
   5   4  13        0.44       25.96     21.43 o
   6   4  13        0.02       -4.53      8.75 o
  -8   5  13       39.68       52.52     22.33 o
  -7   5  13        5.84       23.24      4.83 o
  -6   5  13       73.95       82.09      7.55 o
  -5   5  13       41.85       52.82      6.94 o
  -4   5  13       47.45       20.52      4.53 o
  -3   5  13       49.36       43.16      9.05 o
  -2   5  13        0.90        4.53      4.83 o
  -1   5  13      189.22      180.48      8.75 o
   0   5  13        8.84        1.51      3.92 o
   1   5  13        6.46        6.34      9.66 o
   2   5  13        8.69       -1.81      6.94 o
   3   5  13       27.82       21.73     16.90 o
   4   5  13      124.30      131.89      8.45 o
   5   5  13       56.15       32.60     18.11 o
  -7   6  13       78.81       82.09     23.24 o
  -6   6  13       33.48       24.75      5.43 o
  -5   6  13        2.08        7.55      7.85 o
  -4   6  13       22.09       18.71      8.75 o
  -3   6  13       68.44       46.48      5.13 o
  -2   6  13        9.12       22.03      7.55 o
  -1   6  13       15.68        9.96      8.15 o
   0   6  13       43.33       41.35     11.77 o
   1   6  13        2.52       -2.41      4.23 o
   2   6  13        0.06       28.07      7.55 o
   3   6  13        5.11        6.64      4.53 o
   4   6  13      126.97      159.66     15.09 o
  -5   7  13       96.68       89.34     33.20 o
  -4   7  13        1.66        8.15      6.04 o
  -3   7  13       42.07       15.09      9.36 o
  -2   7  13       18.27       27.46      4.53 o
  -1   7  13        6.81       12.37     10.26 o
   0   7  13       23.99       25.96      8.45 o
   1   7  13       12.61       38.03     26.56 o
   2   7  13       24.39       44.97      6.64 o
  -3   8  13        4.13       46.48     12.07 o
  -2   8  13       30.67       60.66      6.94 o
  -1   8  13        7.12       17.20     28.37 o
   0   8  13        4.70        3.92      6.94 o
  -3 -10  14      328.99      381.79     15.39 o
  -2 -10  14       55.91       65.19     28.07 o
  -1 -10  14       73.72       65.49     12.07 o
   0 -10  14      321.62      344.37     14.19 o
   1 -10  14       45.22       40.74      8.15 o
   2 -10  14        9.90       36.52     10.56 o
   3 -10  14        0.13       17.51     12.37 o
   4 -10  14       76.33       76.36     15.09 o
  -4  -9  14        7.47       22.64      6.04 o
  -3  -9  14       75.62       56.44      5.73 o
  -2  -9  14      504.31      640.14     20.82 o
  -1  -9  14        2.70       17.51      5.43 o
   0  -9  14        0.28        8.15      7.85 o
   1  -9  14       18.94        9.66      4.83 o
   2  -9  14        4.93        3.02      5.43 o
   3  -9  14       16.60       10.56      3.32 o
   4  -9  14       38.72       46.78     17.20 o
   5  -9  14       12.48       33.80      8.15 o
  -6  -8  14       68.15       63.98     11.77 o
  -5  -8  14        2.90       18.11      9.36 o
  -4  -8  14        0.01        2.11      8.45 o
  -3  -8  14        0.79        2.11      6.64 o
  -2  -8  14       77.33       60.36      6.64 o
  -1  -8  14      272.27      279.18     15.39 o
   0  -8  14       92.76       80.58      7.85 o
   1  -8  14      247.05      258.05     10.87 o
   2  -8  14       12.48       -0.60      3.92 o
   3  -8  14       27.94       34.71      4.83 o
   4  -8  14       27.09       21.73      3.62 o
   5  -8  14      137.86      193.76     19.01 o
   6  -8  14      151.81      177.16      9.96 o
  -6  -7  14      164.52      146.68     20.52 o
  -5  -7  14       77.50       51.61     11.47 o
  -4  -7  14      126.69      114.39      7.24 o
  -3  -7  14        0.09        2.72      4.53 o
  -2  -7  14        6.90        3.32      6.34 o
  -1  -7  14       29.32       27.16      5.43 o
   0  -7  14      196.88      219.42     12.68 o
   1  -7  14       36.31       18.41      6.04 o
   2  -7  14       34.98       42.25      6.34 o
   3  -7  14        1.13        9.96      7.55 o
   4  -7  14       19.64        1.81      3.62 o
   5  -7  14       57.88       60.36      6.04 o
   6  -7  14      145.26      111.97      7.85 o
   7  -7  14      161.19      193.46     10.87 o
  -7  -6  14       21.37       27.16      5.43 o
  -6  -6  14       12.07       27.16      8.75 o
  -5  -6  14       57.47       42.56      5.13 o
  -4  -6  14      179.62      193.16     12.98 o
  -3  -6  14       85.47       83.90      7.24 o
  -2  -6  14        1.83        6.64      4.53 o
  -1  -6  14        0.72       -0.30      5.13 o
   0  -6  14       95.11      105.03      6.94 o
   1  -6  14      337.53      335.61     12.37 o
   2  -6  14       16.06       24.14      5.73 o
   3  -6  14       26.08       12.68      4.83 o
   4  -6  14       23.81       29.28      5.13 o
   5  -6  14       82.96       68.21      6.04 o
   6  -6  14       71.54      112.27      8.15 o
   7  -6  14       13.06       18.41      9.05 o
  -8  -5  14        8.30       18.11      7.85 o
  -7  -5  14       14.39       25.65      8.15 o
  -6  -5  14       61.68       70.32      6.04 o
  -5  -5  14        6.83       -3.62      3.62 o
  -4  -5  14      131.36      131.59      8.15 o
  -3  -5  14      580.24      555.03     30.48 o
  -2  -5  14      163.57      117.40      6.94 o
  -1  -5  14       12.19        3.92      4.53 o
   0  -5  14      117.67      104.43      7.24 o
   1  -5  14      356.26      334.11     11.77 o
   2  -5  14       80.63       91.15     11.77 o
   3  -5  14      167.82      125.55      6.94 o
   4  -5  14      279.54      277.36     10.56 o
   6  -5  14        0.27       -3.62      4.53 o
   7  -5  14       88.97       75.45      8.45 o
   8  -5  14       38.43       50.40      9.96 o
  -8  -4  14        4.58       12.68      6.34 o
  -7  -4  14        0.44       -4.53      4.53 o
  -6  -4  14       32.83       59.76      7.85 o
  -5  -4  14       25.11       31.69      7.55 o
  -4  -4  14       77.32       63.98      7.24 o
  -3  -4  14       19.18       25.96      6.04 o
  -2  -4  14      138.71      133.10     10.56 o
  -1  -4  14       55.12       49.80      6.64 o
   0  -4  14        1.51        6.34      5.43 o
   1  -4  14       33.18       25.96      5.13 o
   2  -4  14       33.35       38.93      6.94 o
   3  -4  14       12.89       15.09      7.55 o
   4  -4  14       18.47       16.00      3.92 o
   5  -4  14       42.50       38.93      5.13 o
   6  -4  14       19.41       34.41      5.43 o
   7  -4  14        8.42        8.45      6.34 o
   8  -4  14       35.04       43.16      8.45 o
  -7  -3  14        1.39       14.49      6.04 o
  -6  -3  14        8.86       12.68     11.77 o
  -5  -3  14      147.58      116.50      7.24 o
  -4  -3  14        1.97        8.15      5.43 o
  -3  -3  14       38.78       24.45      6.34 o
  -2  -3  14      314.58      298.19     16.00 o
  -1  -3  14       42.38       48.89      6.94 o
   0  -3  14       16.72       11.47      5.73 o
   1  -3  14        0.50        4.23      5.73 o
   2  -3  14      281.36      233.60     12.37 o
   3  -3  14      120.40      162.07      7.55 o
   4  -3  14      151.30      133.70      6.94 o
   5  -3  14        3.22        8.15     11.17 o
   6  -3  14      125.83      148.79      8.15 o
  -8  -2  14       87.27       83.90     10.56 o
  -7  -2  14       43.80       49.20     12.07 o
  -6  -2  14        5.96        5.13      7.85 o
  -5  -2  14       40.53       35.61      4.53 o
  -4  -2  14      225.38      213.38     16.30 o
  -3  -2  14        2.33        2.11      4.53 o
  -2  -2  14      222.29      217.91     12.37 o
  -1  -2  14        1.92        1.81      3.02 o
   0  -2  14        6.43        7.85      4.23 o
   1  -2  14       17.03       21.13      3.62 o
   2  -2  14       15.39        4.83      3.62 o
   4  -2  14        1.98       -3.02      3.02 o
   5  -2  14       16.27       13.88      3.92 o
   6  -2  14        4.11        5.43      4.23 o
   7  -2  14       30.00       27.46      5.43 o
  -9  -1  14        3.38       16.30      9.36 o
  -8  -1  14        5.42       17.20      9.36 o
  -7  -1  14        0.16        5.43      3.92 o
  -6  -1  14      107.77      103.52      5.73 o
  -5  -1  14       78.22       66.40      4.83 o
  -4  -1  14        9.15        7.55      3.62 o
  -3  -1  14      110.68       76.36      6.64 o
  -2  -1  14       26.36       36.52      7.24 o
  -1  -1  14       89.97       81.79      4.83 o
   0  -1  14       51.58       64.89      4.53 o
   1  -1  14        4.46       17.20     10.26 o
   2  -1  14       63.69       52.52      5.73 o
   3  -1  14       26.94       26.56      7.24 o
   4  -1  14        5.04        0.91      8.45 o
   5  -1  14       21.45       10.56      4.83 o
   6  -1  14        0.00        7.24      6.04 o
   7  -1  14      102.60      108.35      9.96 o
  -9   0  14        3.54        4.83     11.47 o
  -8   0  14       11.95        4.83      5.43 o
  -7   0  14       49.00       62.17      6.04 o
  -6   0  14      228.01      278.27     12.07 o
  -5   0  14        0.94       -3.32      3.32 o
  -4   0  14      241.58      231.79      8.75 o
  -3   0  14       18.15        8.15      5.13 o
  -2   0  14       22.34       25.05      3.32 o
  -1   0  14      335.06      304.23      8.15 o
   0   0  14      370.83      379.98     10.56 o
   1   0  14       82.70       83.00      5.43 o
   2   0  14       14.55       18.71      4.83 o
   3   0  14        0.43        8.15     11.47 o
   4   0  14       96.19       87.53     22.64 o
   5   0  14        4.78       13.58      8.15 o
   6   0  14       49.87       47.99      5.73 o
   7   0  14       84.95      132.80     11.17 o
  -9   1  14      287.59      314.19     17.81 o
  -8   1  14       32.83       50.10      6.64 o
  -7   1  14      203.68      265.29     18.71 o
  -6   1  14       68.33       59.76     20.22 o
  -5   1  14        4.21        1.21      4.23 o
  -4   1  14       21.38       26.26      3.02 o
  -3   1  14       94.89      130.38      5.13 o
  -2   1  14        0.36        8.75      3.32 o
  -1   1  14      238.92      174.15      6.04 o
   0   1  14       24.24       24.75      4.53 o
   1   1  14       41.28       53.12     10.56 o
   2   1  14       13.93        5.13      4.23 o
   3   1  14       23.21       35.31      5.43 o
   4   1  14        6.54       12.68     20.22 o
   5   1  14       65.87       56.74      8.75 o
   6   1  14        4.62       10.56      4.23 o
  -8   2  14        3.25        9.66      5.43 o
  -7   2  14        1.83        7.85     10.56 o
  -6   2  14       65.78       68.21     16.90 o
  -5   2  14        8.69        2.41      4.83 o
  -4   2  14       70.41       73.94      6.04 o
  -3   2  14      109.26      112.27      5.13 o
  -2   2  14        1.41        9.05      5.73 o
  -1   2  14      122.93      110.76      6.04 o
   0   2  14       43.00       37.42      9.66 o
   1   2  14       75.66       51.91      5.43 o
   2   2  14      187.96      191.35      9.05 o
   3   2  14       41.39       75.45      7.55 o
   4   2  14        9.47       14.79      6.04 o
   5   2  14       47.93       87.83      7.24 o
   6   2  14       48.66       30.18      6.94 o
   7   2  14       19.18       35.92     12.98 o
  -8   3  14        3.85       12.98      5.73 o
  -7   3  14       23.09       19.32      9.96 o
  -6   3  14      113.43      136.42      8.15 o
  -5   3  14       47.38       66.40     12.37 o
  -4   3  14       11.50       23.84      4.53 o
  -3   3  14       18.22       22.94      3.02 o
  -2   3  14        5.40        1.81     12.07 o
  -1   3  14        0.29       -3.62      3.62 o
   0   3  14        3.91       -3.32      6.04 o
   1   3  14       27.40        5.13      4.23 o
   2   3  14        1.17        2.11      4.53 o
   3   3  14       32.78       13.58     13.28 o
   4   3  14        6.92       10.87     15.69 o
   5   3  14       70.13       68.21     14.49 o
   6   3  14       40.63       41.95      6.04 o
  -7   4  14       20.94       24.45     11.17 o
  -6   4  14       66.09       67.91     16.60 o
  -5   4  14       43.97       41.05      5.43 o
  -4   4  14        0.31       -3.62      3.62 o
  -3   4  14       86.68       86.32      5.73 o
  -2   4  14       15.11        2.72     10.26 o
  -1   4  14       60.53       54.02      6.64 o
   0   4  14        1.08       -2.41      7.55 o
   1   4  14        6.55        6.04      4.83 o
   2   4  14       26.01       13.28     11.47 o
   3   4  14       26.00       45.88      6.34 o
   4   4  14        9.22       12.37      6.04 o
   5   4  14       70.79       91.75     16.30 o
  -7   5  14       15.22       36.52      6.34 o
  -6   5  14       59.36       64.89     20.82 o
  -5   5  14      105.28      132.80      9.96 o
  -4   5  14       18.41       17.51      8.15 o
  -3   5  14        1.68       10.87      5.13 o
  -2   5  14       20.94       10.26      4.23 o
  -1   5  14        1.37        6.34      5.13 o
   0   5  14        3.09        7.55      8.75 o
   2   5  14       27.98       40.44      6.94 o
   3   5  14       23.32       28.37      6.34 o
   4   5  14       23.02       59.15      8.15 o
  -6   6  14        5.37        6.04      9.36 o
  -5   6  14        0.28       10.87     23.84 o
  -4   6  14        0.10        7.55      5.43 o
  -3   6  14        0.48        7.55     18.71 o
  -2   6  14        0.58        9.96     12.98 o
  -1   6  14        2.29       -6.64      6.64 o
   0   6  14       70.70       92.96      7.55 o
   1   6  14      217.90      270.72     17.81 o
   2   6  14       31.19       21.73     13.58 o
   3   6  14        2.27       26.26      6.64 o
  -4   7  14       25.82       40.74     20.22 o
  -3   7  14      155.60      188.93     10.26 o
  -2   7  14       41.51       58.25     15.69 o
  -1   7  14       46.70       87.53     16.00 o
   0   7  14       38.20       53.72     23.24 o
   1   7  14        1.17        5.43     17.51 o
  -1 -10  15        3.20       -5.13      5.13 o
   0 -10  15       13.24       13.58      5.73 o
   1 -10  15        4.33        3.02      3.62 o
   2 -10  15       17.77       31.99     13.28 o
  -4  -9  15       16.66       18.11      6.64 o
  -3  -9  15       43.76       40.44     18.41 o
  -2  -9  15       28.99       56.74      6.64 o
  -1  -9  15      457.03      507.34     17.20 o
   0  -9  15       17.11       30.48     12.37 o
   1  -9  15       65.38       78.77      7.24 o
   2  -9  15        3.07       11.17      6.94 o
   3  -9  15        6.82        4.53      6.04 o
   4  -9  15        5.14       19.62      9.05 o
  -5  -8  15        3.21       -3.92      4.83 o
  -4  -8  15       23.62        6.64      8.45 o
  -3  -8  15      254.55      266.50     11.47 o
  -2  -8  15       90.11       96.58      7.24 o
  -1  -8  15       32.96       38.63     12.07 o
   0  -8  15       34.76       41.95     16.00 o
   1  -8  15        6.92        4.53     11.47 o
   2  -8  15        0.00        7.55      4.23 o
   3  -8  15      152.79      195.27     14.19 o
   4  -8  15       11.70        5.43      4.83 o
   5  -8  15      170.26      215.49     10.87 o
  -6  -7  15       72.08       79.68      7.24 o
  -5  -7  15       86.44      107.44      8.15 o
  -4  -7  15        1.19       -0.30      4.53 o
  -3  -7  15      141.06      110.46     16.60 o
  -2  -7  15      166.03      119.22     11.77 o
  -1  -7  15       32.87       32.29      5.43 o
   0  -7  15      413.87      355.53     12.98 o
   1  -7  15        8.48       22.03     16.30 o
   2  -7  15       16.12        5.43      7.24 o
   3  -7  15       57.58       66.70     15.69 o
   4  -7  15        2.66        5.13      7.85 o
   5  -7  15        2.91        6.94      6.64 o
   6  -7  15       84.41      117.10      8.15 o
  -7  -6  15      126.43       94.17      9.66 o
  -6  -6  15        0.55       -5.13      5.73 o
  -4  -6  15       43.09       32.60      5.13 o
  -3  -6  15        4.46        8.75     13.28 o
  -2  -6  15      505.58      536.92     17.20 o
  -1  -6  15      195.97      208.55      9.36 o
   0  -6  15       85.70       77.57      7.55 o
   1  -6  15        0.36       -4.53      4.53 o
   2  -6  15       62.76       40.44      4.83 o
   3  -6  15        0.74        3.62      3.62 o
   4  -6  15      210.67      189.24     18.71 o
   5  -6  15        3.36       23.54      6.34 o
   6  -6  15        3.25       -2.72      8.45 o
   7  -6  15       17.38       26.56      8.15 o
  -7  -5  15        0.36        9.66      6.64 o
  -6  -5  15       35.07       40.44      9.66 o
  -4  -5  15       24.51       10.26      6.64 o
  -3  -5  15        0.77       18.41      6.04 o
  -2  -5  15      225.03      206.44     12.98 o
  -1  -5  15       11.79       19.92      6.94 o
   0  -5  15      406.15      400.50     19.92 o
   1  -5  15        7.84       16.90      5.43 o
   2  -5  15        2.04       13.28      7.24 o
   3  -5  15      438.57      418.01     19.92 o
   4  -5  15       71.56      119.82      9.36 o
   5  -5  15        7.08       20.22      6.04 o
   7  -5  15       39.33       49.80     10.26 o
  -7  -4  15      176.48      194.67     13.28 o
  -6  -4  15       22.19       15.39      5.73 o
  -5  -4  15        1.30       -5.13      5.13 o
  -4  -4  15        2.64       -2.72      6.04 o
  -3  -4  15      559.14      579.48     25.96 o
  -2  -4  15       57.99       51.31      8.15 o
   0  -4  15        1.04        0.00      6.04 o
   1  -4  15       40.94       55.84      6.94 o
   2  -4  15        2.09       12.07      6.64 o
   3  -4  15        0.07       16.00      5.73 o
   4  -4  15      138.39      119.22      9.96 o
   5  -4  15      297.17      334.71     12.37 o
   6  -4  15       13.03       25.05      7.24 o
   7  -4  15        2.31       20.22      7.55 o
  -7  -3  15      204.80      247.79     10.87 o
  -6  -3  15       77.04       54.93      6.94 o
  -5  -3  15      127.47       98.39     10.26 o
  -4  -3  15       39.14       47.99      6.94 o
  -3  -3  15       12.80        9.96      5.73 o
  -2  -3  15        7.08        7.85      6.04 o
  -1  -3  15        0.91        1.21      4.23 o
   0  -3  15       73.60       63.68      9.05 o
   1  -3  15      488.19      452.42     14.49 o
   2  -3  15       38.73       42.56      5.43 o
   3  -3  15      147.40      124.65      7.24 o
   4  -3  15       33.93       21.43      5.73 o
   5  -3  15        1.90        0.60      3.62 o
   6  -3  15       29.72       33.50      5.43 o
  -8  -2  15       36.62       54.93     12.07 o
  -7  -2  15       14.41       11.47      7.55 o
  -6  -2  15       33.91       22.33      4.23 o
  -5  -2  15       35.46       36.22      4.83 o
  -4  -2  15       42.46       60.66     10.56 o
  -3  -2  15      407.69      353.42     18.41 o
  -2  -2  15      109.26      111.07      8.75 o
  -1  -2  15      193.66      212.48      8.75 o
   0  -2  15       49.32       72.43      5.73 o
   1  -2  15      140.90      151.51      7.55 o
   2  -2  15       94.41       86.92      7.55 o
   3  -2  15        5.59        1.51      4.23 o
   4  -2  15        9.60       11.47      9.36 o
   5  -2  15        2.60       31.09      6.64 o
   6  -2  15       42.90       58.85      9.36 o
  -8  -1  15       68.61       71.83      9.05 o
  -7  -1  15      103.25      100.80      9.96 o
  -6  -1  15        5.47        6.34      6.64 o
  -5  -1  15      250.00      202.82      9.66 o
  -4  -1  15       18.42       10.87      4.53 o
  -3  -1  15      209.52      244.47     10.56 o
  -2  -1  15       64.18       74.25      4.83 o
  -1  -1  15       16.74       24.14      4.83 o
   0  -1  15      244.94      247.49      9.66 o
   1  -1  15       68.33       56.74      5.43 o
   2  -1  15       78.89       77.26      5.73 o
   3  -1  15       41.97       51.61     15.69 o
   4  -1  15      119.68      120.42      7.55 o
   5  -1  15       18.45       41.95      5.13 o
   6  -1  15       16.24       30.18      9.05 o
   7  -1  15       91.59       86.32     10.26 o
  -8   0  15       26.74       35.61     14.49 o
  -7   0  15        2.22       -5.13      9.36 o
  -6   0  15       21.80       34.10     10.26 o
  -5   0  15       50.63       62.47      4.83 o
  -4   0  15        0.06        4.53      3.32 o
  -3   0  15       82.09       87.53      4.83 o
  -2   0  15        7.18        7.55      3.92 o
  -1   0  15       56.51       48.89      3.92 o
   0   0  15      121.40       88.13      5.43 o
   1   0  15      148.89      135.82     13.28 o
   2   0  15        1.84        3.02      3.32 o
   3   0  15       11.41       22.64     20.82 o
   4   0  15        0.05       -3.32      5.13 o
   5   0  15        1.50        9.05     12.37 o
   6   0  15        6.56       36.82     11.17 o
   7   0  15      229.88      189.84     10.26 o
  -8   1  15      210.26      155.13      9.96 o
  -7   1  15      141.82      175.05     18.11 o
  -6   1  15       58.60       44.37     11.47 o
  -5   1  15      154.58      185.01      7.24 o
  -4   1  15        0.63        3.02      2.72 o
  -3   1  15        7.52       17.51      2.72 o
  -2   1  15        0.44       -0.91      2.72 o
  -1   1  15       64.69       54.93      4.23 o
   0   1  15        7.00        4.83      3.02 o
   1   1  15        9.71       -3.92      3.92 o
   2   1  15      148.28      134.31      7.85 o
   3   1  15      205.05      175.35     20.82 o
   4   1  15       38.38       47.38      6.94 o
   5   1  15       55.06       81.49     25.96 o
   6   1  15      102.84       76.66      8.15 o
  -8   2  15      175.24      170.52     13.28 o
  -7   2  15        2.82       19.32      9.96 o
  -6   2  15       85.82       98.09      8.15 o
  -5   2  15       29.48       20.22      5.13 o
  -4   2  15        1.94       10.26      5.13 o
  -3   2  15        0.02       11.17      6.34 o
  -2   2  15      125.27       92.96      4.53 o
  -1   2  15       48.06       71.23      4.23 o
   0   2  15       43.68       47.99      4.23 o
   1   2  15       92.18      131.59      8.45 o
   2   2  15       94.71      116.20      8.45 o
   3   2  15       28.79       37.42      9.66 o
   4   2  15       19.80       17.51     20.22 o
   5   2  15       10.32       10.56      4.83 o
   6   2  15        4.88       21.43      7.55 o
  -7   3  15       17.95       28.67      6.64 o
  -6   3  15        2.97        8.75      4.53 o
  -5   3  15       58.61       60.06     12.07 o
  -4   3  15        0.01       -1.81      2.41 o
  -3   3  15      286.07      281.29      8.45 o
  -2   3  15      146.26      149.70      7.85 o
  -1   3  15       98.74       72.43     15.09 o
   0   3  15       26.83       50.10      6.94 o
   1   3  15        9.04       25.96      4.53 o
   2   3  15        6.59       15.09      4.83 o
   3   3  15       26.07       53.72     15.69 o
   4   3  15       81.59       80.89      8.15 o
   5   3  15      101.65      118.01      9.66 o
  -7   4  15       11.74        5.43      5.43 o
  -6   4  15      126.03      119.22      9.05 o
  -5   4  15       95.34       85.71     13.88 o
  -4   4  15       33.31       36.22      3.62 o
  -3   4  15       11.83       23.54      9.05 o
  -2   4  15        5.69       27.77      9.05 o
  -1   4  15      100.67      134.31     12.37 o
   0   4  15      121.31      105.94      6.94 o
   1   4  15       39.27       22.64      6.34 o
   2   4  15       12.56        1.21      6.04 o
   3   4  15       22.47       61.27      6.94 o
   4   4  15      123.24      106.54     16.00 o
  -6   5  15      121.69      114.08     13.28 o
  -5   5  15      176.68      145.77      9.66 o
  -4   5  15       57.93       65.79      7.55 o
  -3   5  15        1.97       12.37      5.73 o
  -2   5  15       75.32       78.47      6.94 o
  -1   5  15       20.06       11.77      4.83 o
   0   5  15       16.96        4.53      3.62 o
   1   5  15        5.02        7.55      6.04 o
   2   5  15       63.01      123.44     12.68 o
   3   5  15      131.05      128.87      8.75 o
  -4   6  15        1.21       10.56     13.58 o
  -3   6  15      103.28      107.44      6.94 o
  -2   6  15        6.47        3.62      6.64 o
  -1   6  15       29.62       41.95      8.15 o
   0   6  15      154.81      191.65     12.37 o
   1   6  15      125.88      171.73     10.87 o
  -2  -9  16       98.81       78.47     22.94 o
  -1  -9  16      282.71      250.50     14.79 o
   0  -9  16       28.20       47.69     26.26 o
   1  -9  16       12.48       24.45      5.13 o
   2  -9  16        0.02       12.98     13.88 o
   3  -9  16        0.59        8.45      5.43 o
  -4  -8  16       57.61       43.76     15.39 o
  -3  -8  16       75.08       98.39      8.15 o
  -2  -8  16       33.88       27.77      6.34 o
  -1  -8  16      162.65      151.51      8.15 o
   0  -8  16        2.17        4.53      4.53 o
   1  -8  16        0.02       14.79      4.83 o
   2  -8  16       43.49       29.28      6.64 o
   3  -8  16        5.71       11.77      4.23 o
   4  -8  16        3.55        6.34     15.69 o
  -5  -7  16       54.34        8.75      6.34 o
  -4  -7  16       14.69       28.37     10.26 o
  -3  -7  16       33.65       62.78      8.75 o
  -2  -7  16       18.42       18.41      7.85 o
  -1  -7  16      252.18      248.39     15.09 o
   1  -7  16      221.46      225.15      9.96 o
   2  -7  16      144.15      117.10      6.94 o
   3  -7  16       12.17       -3.92      4.83 o
   4  -7  16        0.12        8.45      5.73 o
  -5  -6  16       34.69       29.58      8.45 o
  -4  -6  16       40.08       38.63      6.64 o
  -3  -6  16      242.14      220.02     14.49 o
  -2  -6  16        2.12       17.20      5.43 o
  -1  -6  16       23.38       39.54      7.85 o
   0  -6  16      103.58       77.57      8.45 o
   1  -6  16       95.98      116.20     10.87 o
   2  -6  16       22.68       27.77      7.85 o
   3  -6  16       20.56       23.54      6.34 o
   4  -6  16        8.68       16.30      5.43 o
   5  -6  16        6.15       -0.30      6.34 o
  -6  -5  16       23.32       29.58      8.75 o
  -5  -5  16       29.78       25.96      6.94 o
  -4  -5  16       15.54        4.53      5.73 o
  -3  -5  16       63.48       76.36      9.66 o
  -2  -5  16        0.63       20.22      6.34 o
  -1  -5  16      101.41       94.77     10.26 o
   0  -5  16      103.77      119.22     10.87 o
   1  -5  16       59.98       68.21      7.85 o
   2  -5  16      299.11      245.67     14.79 o
   3  -5  16        0.01        0.60      4.83 o
   4  -5  16       16.24        3.32      4.83 o
   5  -5  16       66.30       98.99      8.75 o
  -7  -4  16      122.69      138.83     14.49 o
  -6  -4  16       96.38       76.06      8.15 o
  -5  -4  16       26.90       29.58      6.64 o
  -4  -4  16      143.57      112.88     11.17 o
  -3  -4  16       19.95       19.62      5.73 o
  -2  -4  16        2.34        2.72      6.04 o
  -1  -4  16        0.29       14.19      5.13 o
   1  -4  16      118.76      120.42      9.66 o
   2  -4  16      128.00      122.54     11.17 o
   3  -4  16       34.18       18.41      6.64 o
   4  -4  16       12.48       18.11      4.23 o
   5  -4  16        0.87        1.51      3.92 o
   6  -4  16        1.61       24.75      7.55 o
  -7  -3  16       42.96       52.82      6.64 o
  -6  -3  16       44.63       55.84      8.75 o
  -5  -3  16      143.30      157.24     12.68 o
  -4  -3  16      130.34      106.24      9.05 o
  -3  -3  16       26.58       28.37      6.94 o
  -2  -3  16       69.15       61.27      8.75 o
  -1  -3  16       89.31       90.85      8.75 o
   0  -3  16        1.16       13.58      7.24 o
   1  -3  16        5.49       10.26      3.62 o
   2  -3  16        1.61       -1.51      3.62 o
   3  -3  16       41.52       38.63      5.13 o
   4  -3  16       56.87       70.32      5.73 o
   5  -3  16       11.41        1.21      5.73 o
   6  -3  16       97.90       86.02      6.34 o
  -7  -2  16       56.10       46.18      7.55 o
  -6  -2  16       12.28       29.28      5.73 o
  -5  -2  16       22.69       41.65      5.13 o
  -4  -2  16       18.62       33.80     17.81 o
  -3  -2  16        3.68       10.26      7.24 o
  -2  -2  16       83.22       60.97      6.94 o
  -1  -2  16      107.57      120.42      6.64 o
   0  -2  16      551.53      563.48     17.51 o
   1  -2  16       16.99       10.56      7.55 o
   2  -2  16      135.64      120.12      6.94 o
   3  -2  16        0.00        8.15      3.92 o
   4  -2  16        4.30       -0.60      5.43 o
   5  -2  16       93.37       92.05     17.51 o
   6  -2  16       91.32      113.18      7.24 o
  -7  -1  16      102.02       69.72     10.26 o
  -6  -1  16       31.04       51.61     11.17 o
  -5  -1  16      117.89      129.78      8.15 o
  -4  -1  16       26.50       25.05      6.64 o
  -3  -1  16        0.13       -3.32      3.32 o
  -2  -1  16      221.06      218.51     13.58 o
  -1  -1  16       38.67       55.84      5.73 o
   0  -1  16       53.78       49.80      4.83 o
   1  -1  16      197.02      224.85     10.26 o
   2  -1  16      168.35      149.09      9.05 o
   3  -1  16      104.50      119.22      6.94 o
   4  -1  16        5.77       14.49      4.53 o
   5  -1  16       29.51       42.56     15.09 o
   6  -1  16        0.07       10.26      5.43 o
  -7   0  16       40.20       43.76      9.05 o
  -6   0  16       17.39       28.97      5.13 o
  -5   0  16        1.00        5.73      5.73 o
  -3   0  16       65.74       48.29      6.34 o
  -2   0  16       26.58       22.94      5.73 o
  -1   0  16       58.87       51.01      6.04 o
   0   0  16        9.01        9.96      7.55 o
   1   0  16       10.17        3.62      5.73 o
   2   0  16        0.10        9.36      4.83 o
   3   0  16       53.40       60.06      5.43 o
   4   0  16       33.55       19.92      7.24 o
   5   0  16      107.27       72.43      9.36 o
   6   0  16       19.45       10.26      6.64 o
  -7   1  16       86.45       83.90      8.45 o
  -6   1  16        3.03        2.41      5.43 o
  -5   1  16        0.50       -0.30      7.24 o
  -4   1  16       40.29       47.69      6.94 o
  -3   1  16       19.67       16.30      6.04 o
  -2   1  16       39.85       21.13      4.23 o
  -1   1  16        0.59        4.23      3.32 o
   0   1  16        5.92        5.43      5.73 o
   1   1  16        0.50       -3.62      3.62 o
   2   1  16       27.15       50.40      6.94 o
   3   1  16        2.92       32.90     18.11 o
   4   1  16      182.37      171.13      9.66 o
   5   1  16      128.25       69.42      8.45 o
  -7   2  16        0.06       -3.92      3.92 o
  -6   2  16       15.56       22.33     12.37 o
  -5   2  16       64.27       58.25      7.24 o
  -4   2  16       25.80       37.42      7.85 o
  -3   2  16      113.25      115.90      7.24 o
  -2   2  16        4.13       21.43      7.55 o
  -1   2  16       46.00       37.73      5.73 o
   0   2  16       63.10       47.38      5.43 o
   1   2  16        5.87       16.60     19.92 o
   3   2  16      288.01      286.42     12.68 o
   4   2  16      175.70      190.74     11.47 o
   5   2  16       72.35       47.99     12.68 o
  -6   3  16       57.20       70.02     13.28 o
  -5   3  16       35.81       41.65      5.73 o
  -4   3  16        9.01       -1.21      3.62 o
  -3   3  16       74.07       41.05      5.43 o
  -2   3  16       25.75       22.03      5.43 o
  -1   3  16       10.15        6.94      5.13 o
   0   3  16      152.25      144.87     10.87 o
   1   3  16        1.50       -3.02      6.94 o
   2   3  16       55.49       62.17      9.66 o
   3   3  16        0.72        8.75      5.43 o
   4   3  16       14.52       17.51      5.73 o
  -5   4  16       16.95        9.36      6.64 o
  -4   4  16       56.08       52.82     10.87 o
  -3   4  16       75.71       89.03      6.34 o
  -2   4  16       79.44       70.32      6.34 o
  -1   4  16       51.80       25.05      4.23 o
   0   4  16       43.34       56.14      5.43 o
   1   4  16       35.51       67.30      7.24 o
   2   4  16        1.64       12.07      4.23 o
   3   4  16        0.02       23.84      6.64 o
  -4   5  16        0.30        3.92      4.53 o
  -3   5  16      244.70      271.33      9.05 o
  -2   5  16       10.45       12.98      4.53 o
  -1   5  16       19.68       23.84      6.04 o
   0   5  16       11.80        0.60      4.83 o
   1   5  16        0.13      -10.87     10.87 o
  -3  -8  17        0.09       -0.30      8.45 o
  -2  -8  17       80.94      105.33     10.26 o
  -1  -8  17        2.70       -2.41      5.43 o
   0  -8  17       10.66       19.62      7.55 o
   1  -8  17        4.76       -2.11      6.04 o
   2  -8  17       11.56       23.84      5.73 o
   3  -8  17       87.99       58.85      8.45 o
  -3  -7  17        9.53       -1.51      5.13 o
  -2  -7  17       15.04        6.64      7.24 o
  -1  -7  17      120.09      130.38     10.56 o
   0  -7  17        3.58       18.41      7.24 o
   1  -7  17       11.63       19.62      6.94 o
   2  -7  17       16.39       41.35      6.94 o
   4  -7  17        2.10       20.52      7.24 o
  -5  -6  17        1.88       31.09      9.05 o
  -4  -6  17       84.28       79.38      9.66 o
  -3  -6  17       82.23       50.70      8.15 o
  -2  -6  17       64.64       66.10      8.45 o
  -1  -6  17        0.04        6.04      6.34 o
   0  -6  17      184.87      185.61     12.68 o
   1  -6  17       26.53       40.14      9.36 o
   2  -6  17       15.93       24.14      7.55 o
   3  -6  17      104.15      121.03      9.66 o
   4  -6  17      157.70      172.03     12.07 o
   5  -6  17       77.71       83.00     10.26 o
  -6  -5  17       53.57       47.99      9.66 o
  -5  -5  17       63.65       52.82      9.96 o
  -3  -5  17       16.49       26.86      8.75 o
  -2  -5  17       54.40       35.61      6.64 o
  -1  -5  17      272.53      293.96     17.20 o
   0  -5  17       87.02       58.25      8.15 o
   1  -5  17        0.00       14.79      5.73 o
   2  -5  17        2.15        1.81      6.34 o
   3  -5  17       29.72       48.89      8.15 o
   4  -5  17        5.82       -2.41      4.83 o
  -6  -4  17        0.03       -3.02      6.04 o
  -5  -4  17        0.49       -4.53      4.53 o
  -4  -4  17       65.21       95.98     10.87 o
  -3  -4  17      189.52      175.65     11.77 o
  -2  -4  17       10.62       14.79      6.94 o
  -1  -4  17      119.01      118.01      9.66 o
   0  -4  17       84.22       76.66      9.66 o
   1  -4  17        3.42       -3.02      4.23 o
   2  -4  17        4.70        7.24      6.94 o
   3  -4  17       27.96       28.37      9.66 o
   4  -4  17       42.18       43.46      5.13 o
   5  -4  17        1.39       15.69      5.73 o
  -6  -3  17       27.52       48.89      7.55 o
  -5  -3  17      101.22       92.05     10.87 o
  -3  -3  17      108.97      151.81     11.77 o
  -2  -3  17        0.31       -3.02      6.04 o
  -1  -3  17        0.48       12.68      6.04 o
   0  -3  17        2.52        5.43      6.64 o
   1  -3  17       26.82       25.65      6.64 o
   2  -3  17       30.60       29.88      6.34 o
   3  -3  17        7.72        8.45      7.55 o
   4  -3  17       43.11       57.04      6.04 o
   5  -3  17        5.65        7.85      6.04 o
   6  -3  17       62.03       64.59      6.04 o
  -7  -2  17        3.94        3.02      7.55 o
  -6  -2  17       12.02       21.73     14.49 o
  -5  -2  17       13.93       16.00      5.13 o
  -4  -2  17       41.29       52.52      7.55 o
  -3  -2  17        4.42        1.21      6.04 o
  -2  -2  17       53.94       27.77      6.04 o
  -1  -2  17      215.50      217.00     10.26 o
   0  -2  17       78.81       57.95      7.85 o
   1  -2  17        2.94       -0.30      5.43 o
   2  -2  17       87.60       89.34      6.04 o
   3  -2  17        5.43       10.26      3.92 o
   4  -2  17       16.09       13.88     22.33 o
   5  -2  17        5.47       22.94     13.58 o
  -7  -1  17        7.74       37.73     11.77 o
  -6  -1  17       93.19       92.35      7.24 o
  -5  -1  17        0.77       15.39      6.34 o
  -4  -1  17        1.89        8.15      9.96 o
  -3  -1  17       24.95       17.81      4.53 o
  -2  -1  17       60.36       45.27      4.83 o
  -1  -1  17        0.05       11.77      6.64 o
   0  -1  17       97.96      117.10      6.94 o
   1  -1  17      134.15      124.04      8.45 o
   2  -1  17       19.28       17.81      5.73 o
   3  -1  17       20.48        9.96     10.87 o
   4  -1  17        1.49       20.52      6.64 o
   5  -1  17      107.51       99.30      9.05 o
  -7   0  17       79.37       41.05      8.45 o
  -6   0  17       11.07       22.33      8.45 o
  -5   0  17       49.25       42.56      8.15 o
  -4   0  17       83.60       80.89      6.64 o
  -3   0  17        6.58        9.66      3.02 o
  -2   0  17       35.87       44.06      6.64 o
  -1   0  17      138.22      111.97      6.64 o
   0   0  17       38.09       13.58      5.13 o
   1   0  17       18.88       21.13     19.01 o
   2   0  17       78.98       67.61      5.73 o
   3   0  17      172.95      157.55      9.05 o
   4   0  17       39.45       46.48     11.47 o
   5   0  17       60.42       43.16      9.66 o
  -6   1  17       56.36       74.85      6.94 o
  -5   1  17       51.31       53.12      9.96 o
  -4   1  17        0.31       12.68      3.92 o
  -3   1  17       20.77       18.11      5.73 o
  -2   1  17       26.24       36.22      3.62 o
  -1   1  17        0.25       -3.02      3.02 o
   0   1  17        7.67       14.19      8.15 o
   1   1  17        9.39       24.45      8.45 o
   2   1  17        2.55        8.75      4.83 o
   3   1  17        0.28       -1.21      5.13 o
   4   1  17       81.62       78.77      9.05 o
  -6   2  17       21.12       26.86      7.55 o
  -5   2  17       80.98      109.56      9.36 o
  -4   2  17       93.81      121.93      9.36 o
  -3   2  17       77.37       79.68      6.94 o
  -2   2  17       76.04       99.90      5.43 o
  -1   2  17      193.23      189.54      6.64 o
   0   2  17        0.01        9.36      4.83 o
   1   2  17       17.33        1.21      7.55 o
   2   2  17       11.57       -0.30      4.23 o
   3   2  17        0.38       13.58      7.55 o
   4   2  17       10.11        5.73     20.82 o
  -5   3  17       16.64       31.99      9.96 o
  -4   3  17      203.45      221.23     12.68 o
  -3   3  17       54.13       73.64      8.45 o
  -2   3  17       13.19        8.45      5.43 o
  -1   3  17       30.82       16.00      4.23 o
   0   3  17        7.92       19.92     10.87 o
   1   3  17        3.98        7.24      5.13 o
   2   3  17       10.37       17.51      6.04 o
   3   3  17       32.80        7.85     19.32 o
  -4   4  17       46.79       59.15      7.55 o
  -3   4  17        6.15       23.84     13.58 o
  -2   4  17       63.07       45.27      7.85 o
  -1   4  17        0.88        2.72      8.15 o
   0   4  17        7.10       12.07      7.24 o
   1   4  17      118.19      210.97     12.68 o
  -2  -7  18        2.59       16.60      7.55 o
  -1  -7  18       16.31       32.60      6.64 o
   0  -7  18       46.00       47.38      9.36 o
   1  -7  18        4.42        3.32      6.04 o
   2  -7  18      103.71       96.88      9.66 o
  -4  -6  18        8.06       19.62      8.75 o
  -3  -6  18       15.64        9.36      6.34 o
  -2  -6  18        0.44       -1.21      6.04 o
  -1  -6  18       58.25       73.64      9.36 o
   0  -6  18        0.06        1.81      4.53 o
   1  -6  18        9.45        4.23      6.64 o
   2  -6  18        5.26        0.91      6.64 o
   3  -6  18      142.50      184.71     12.37 o
  -4  -5  18      168.51      161.17     12.07 o
  -3  -5  18       67.97       71.23      9.96 o
  -2  -5  18        0.70        6.94      5.43 o
   0  -5  18       23.29       36.52      7.55 o
   2  -5  18       19.66       18.71      8.15 o
   4  -5  18        0.26       12.37      6.04 o
  -5  -4  18       73.75       52.21      7.55 o
  -4  -4  18       64.24       39.24      9.05 o
  -3  -4  18       36.81       15.69      5.43 o
  -2  -4  18        1.07        3.62      6.94 o
   0  -4  18        0.27       -6.04      6.04 o
   1  -4  18        0.19        2.72      5.13 o
   2  -4  18        4.73       19.62      6.94 o
   3  -4  18        1.05       -0.30      6.94 o
   4  -4  18        6.71       14.49      5.13 o
  -5  -3  18       42.04       32.60      8.15 o
  -4  -3  18      143.59      119.82     10.87 o
  -3  -3  18       35.49       28.07      7.24 o
  -2  -3  18        0.83       25.05      8.75 o
  -1  -3  18        6.64       21.13      6.64 o
   1  -3  18      152.70      159.36      8.15 o
   2  -3  18        6.06       19.32      5.13 o
   3  -3  18       17.13       12.37      4.53 o
   4  -3  18      144.04      130.68      9.05 o
  -5  -2  18        3.11       -0.30      5.43 o
  -4  -2  18       44.80       34.41      7.55 o
  -3  -2  18        5.25       -1.21      6.64 o
  -2  -2  18      104.76      116.20     10.26 o
  -1  -2  18        1.49        9.36      6.94 o
   0  -2  18      150.35      140.95      7.85 o
   1  -2  18       69.42       64.59      7.55 o
   2  -2  18      124.37      113.18      7.55 o
   3  -2  18       76.40      108.35     11.47 o
   4  -2  18      185.56      188.93      9.66 o
  -5  -1  18        0.03       -5.13      5.43 o
  -4  -1  18        7.60        1.81      5.43 o
  -2  -1  18       43.52       49.20      5.43 o
  -1  -1  18      137.30      172.94     15.69 o
   0  -1  18       99.29       78.47      8.75 o
   1  -1  18        8.80       23.84      4.23 o
   2  -1  18        1.95        7.55     11.77 o
   3  -1  18        0.67        9.05     22.64 o
   4  -1  18       30.52       -2.41      7.55 o
  -5   0  18        0.95       -6.64      6.64 o
  -4   0  18       62.45       69.72     20.52 o
  -3   0  18       87.78      102.92      5.73 o
  -2   0  18      102.18       66.40      9.36 o
  -1   0  18       73.80       78.17     20.22 o
   0   0  18       55.50       35.92      5.13 o
   1   0  18       18.43       22.64      8.15 o
   2   0  18       67.24       51.01     13.88 o
   3   0  18       81.69      123.44      7.55 o
   4   0  18      249.25      243.26     16.30 o
  -5   1  18       74.69       78.77      9.36 o
  -4   1  18       71.15       95.67      6.34 o
  -3   1  18       34.62       39.24      7.85 o
  -2   1  18       10.61        6.04      3.62 o
  -1   1  18       39.57       73.94      7.55 o
   0   1  18        6.79       13.88     10.26 o
   1   1  18       34.63       47.08      5.43 o
   2   1  18        2.68        8.15      8.15 o
   3   1  18        3.58       19.32      7.55 o
  -4   2  18       17.12       -1.51      4.83 o
  -3   2  18      107.42       94.17      6.34 o
  -2   2  18      111.89       68.51      4.83 o
  -1   2  18      122.09      158.15     11.17 o
   0   2  18       59.13       65.49      5.73 o
   1   2  18        3.77       16.60      5.13 o
   2   2  18      197.30      304.53     14.19 o
  -3   3  18       23.87       26.26      8.15 o
  -2   3  18        4.30       -3.02      3.02 o
  -1   3  18       30.52       32.29      4.23 o
   0   3  18        4.41       21.73      4.53 o
  -2  -6  19        6.35        2.72      6.94 o
   1  -6  19        7.11        4.53      7.55 o
  -3  -5  19        6.05       13.28      7.55 o
  -2  -5  19       10.98       -5.43      5.43 o
  -1  -5  19       55.44       53.72     10.26 o
   0  -5  19       11.77       33.50      8.45 o
   1  -5  19        0.28        3.92      5.13 o
   2  -5  19       32.86       61.87     11.17 o
  -4  -4  19        9.98       25.35      7.55 o
  -3  -4  19       80.01       89.64      9.05 o
  -2  -4  19        0.36        5.73      7.24 o
  -1  -4  19       21.57       44.37      6.94 o
   0  -4  19        0.43       37.12      9.05 o
   1  -4  19       63.15       75.75      9.05 o
   2  -4  19       20.17       44.06      7.24 o
   3  -4  19       24.65       51.61      9.66 o
  -4  -3  19        7.70       28.07      7.55 o
  -3  -3  19       10.24       16.30      7.24 o
  -2  -3  19       10.24       26.56      9.05 o
  -1  -3  19       11.37        4.53      6.34 o
   0  -3  19       29.18       -4.83      4.83 o
   1  -3  19      149.94      156.64      8.45 o
   2  -3  19        2.82       18.11      7.55 o
   3  -3  19       14.71       30.78     13.58 o
  -4  -2  19        2.69       40.74      7.85 o
  -3  -2  19       15.68       15.69      8.15 o
  -2  -2  19        4.94        0.60      5.13 o
  -1  -2  19       24.04       62.78     10.26 o
   0  -2  19       10.79        5.73     10.56 o
   1  -2  19      162.67      180.78      9.05 o
   2  -2  19        0.01        1.81      4.83 o
   3  -2  19      101.25      142.76      8.45 o
  -4  -1  19       73.26       89.94     11.17 o
  -3  -1  19       29.00       34.10      6.64 o
  -2  -1  19       56.79       43.76      6.04 o
  -1  -1  19        0.56       15.69      8.45 o
   0  -1  19       36.38       32.60     11.47 o
   1  -1  19       97.42       89.64      6.94 o
   2  -1  19       63.55       79.38      6.94 o
  -4   0  19      172.72      189.54     12.37 o
  -3   0  19       52.07       38.03      5.43 o
  -2   0  19        1.73        4.53      7.55 o
  -1   0  19        0.42       21.43     11.47 o
   0   0  19       34.50       29.88      5.13 o
   2   0  19       77.63       90.24     34.71 o
  -3   1  19      161.90      174.75      7.85 o
  -2   1  19      103.57      100.20      8.45 o
  -1   1  19        0.94        5.13      7.85 o
   0   1  19        6.20        3.62     16.90 o
   1   1  19        0.02       -3.62      4.83 o
  -1  -3  20      192.34      197.69     14.79 o
   0  -3  20        0.94        4.53      5.43 o
  -1  -2  20      123.87      131.59     12.07 o
   0  -2  20        6.38       21.73      4.83 o
 
